# Supplementary material for: Computational predictors fail to identify amino acid substitution effects at rheostat positions
Source: Sci Rep. 2017 Jan 30;7:41329. doi: 10.1038/srep41329 (PMC5278360; doi:10.1038/srep41329)
Supplement: Supplementary File 1 [file srep41329-s2.csv]

>!LACIUNN1-1LACI-E.COLI
--------------------MKPVTLYDVAEYAGVSYQTVSRVVNQAS---HVSAKTREK
VEAAMAELN-YIPNRVAQQLAGKQSLL---IGVAT-------SSLALHA-PSQIVAAIKS
RADQLGASVVVSMV-ERS-GVEACKAAV-HNLLAQRVSGLIINYPLD-----DQDAIAVE
AACTNVP-AL-FL-DVSDQTP------INSIIFSHEDGTRLGVEHLVA-LG-HQQIALLA
G-PLSSVSAR-LRLAGWHKYLTR-NQ--IQPI---AEREGDWSA--MSGFQQTMQMLNEG
IV--P-T---AMLVANDQMALGAMRAITESGLRVGAD-----ISVVGYDDTE-DSSCYIP
PLTTIKQDFRLLGQTSVDRLLQLS--QGQAV-KGNQLLPVSLVKRKTTLAPNTQTASPRA
LADSLMQLARQVSRLESGQ-----
>FRUR1517
----------MIRGYSQNCKEVNVKLDEIARLAGVSRTTASYVINGKAKQYRVSDKTVEK
VMAVVREHN-YHPNAVAAGLRAGRTRS---IGLVI-------PDLENTS-YTRIANYLER
QARQRGYQLLIACS-E-D-QPDNEIRCV-EHLLQRQVDAIIVSTALP----PEHPFYQRW
-ANRSLP-II-AL-DRALEKE----H-FISVVGDDQEDAFMISAELRK-FN-AESVLYLG
A-LP-ELSVSYLREQGFRKAWNE-DP--RKID-YLYANSYERDS--AAE--VFAHWLDSG
NE-MP-D---ALFTTSFSLLQGVLDVALKRSGRLPEH-----MVIATFGDNE-LLDFLEC
PVLSLAQRHRDIAERILELVLASL--DEKQKPEPGITRIRRDLCRRGSLGRKQ-------
------------------------
>FRUR175
-----------------------MKLDEIARLAGVSRTTASYVINGKAKQYRVSDKTVEK
VMAVVREHN-YHPNAVAAGLRAGRTRS---IGLVI-------PDLENTS-YTRIANYLER
QARQRGYQLLIACS-E-D-QPDNEMRCI-EHLLQRQVDAIIVSTSLP----PEHPFYQRW
-ANDPFP-IV-AL-DRALDRE----H-FTSVVGADQDDAEMLAEELRK-FP-AETVLYLG
A-LP-ELSVSFLREQGFRTAWKD-DP--REVN-FLYANSYEREA--AAQ--LFEKWLETH
--PMP-Q---ALFTTSFALLQGVMDVTLRRDGKLPSD-----LAIATFGDHE-LLDFLQC
PVLAVAQRHRDVAERVLEIVLASL--DEPRKPKPGLTRIRRNLYRRGILSRS--------
------------------------
>FRUR189
-----------------------MKLDEIARLAGVSRTTASYVINGKAKQYRVSDKTVEK
VMAVVREHN-YHPNAVAAGLRAGRTRS---IGLVI-------PDLENTS-YTRIANYLER
QARQRGYQLLIACS-E-D-QPDNEMRCV-EHLLQRQVDAIIVSTALP----PEHPFYQRW
-ANDAFP-II-AL-DRALDRE----H-FISVVGADEEDAEMLSQELSQ-FP-GDHVLYLG
A-LP-ELSVSFLREQGFRRGWGQ-DR--RKPD-FLYANSYERSA--AAG--LFGRYLENN
--PMP-Q---ALFTTSFSLLQGVMDVTLKRSGRLPTH-----LAIATFGDNE-LLDFLEC
PVLAVAQLHREVAEQVLELVLASL--DEPHRPKPGLTRIRRSLFRRGQLSRN--------
------------------------
>SCRR-B2019
-------MKKLPVTGSDVKQPNRITISNIAELAGVSKATASLVLNGKGDEYRVSEETQQR
ILLIAEEHR-YQPSFHARALRSSRSHT---IGLVL-------PFLTQFT-HASLARELES
LFRNVGIQIIIACS-D-E-DPEQERVVV-NNLLQRQVDGLIVISSNT-----SDEAYSKI
--HSYVP-VV-QL-GRQIGDS----S-LPLIMTDATAATANLIQVLAT-QY-PDEVYYFG
G-EP-GLTPSKQRLEGYALGLQR-AN--VSPR-AEWIRQRNYFS--YSGYDMMEEVCNE-
LGRSP-K---ALFTASFSLLEGVLQYLNQNPQM-QQG-----LHLASFDDHE-LLDFMPL
RIDSIAQDYTALAFNAFSALMALM--EDKPLSAPVTQNIPARIRWRHPESRRLSKLLATD
LLPQ--------------------
>SCRR-B793
-----------------MEKKKRITIAQIAELAGVSKATASLVLNGKSAEYRIADDTRKR
IQVVADECH-YQPSFHARALRETRSYT---WGLVI-------PDLTNFG-FASIARALEA
HCREAGIQLLIACS-E-D-DPTLEQRVV-DNLISRQVDGLIVASSGH-----SDDIYARI
--HDRLP-VV-QL-DRHIGES----R-LPMVISDACKATAELVQEMAG-QC-GEEIYYFG
G-LL-DLSPSRHRLAGYELGLHR-AG--LEAD-PTRVRHRDYQP--SSGYQLMAELVAE-
LGAPP-K---GLFTASFTLLEGVLRYLNEAGLM-ETG-----MRLCTFDDHD-LLDCIPM
HIDSVAQDCPALARATFELMQKLI---AGNPPPQTAQVINPRIRWRSQRAARVA------
------------------------
>SCRR-D2018
-----------------MKKQKRITITNIAKLAGVSKTTASLVLNGRGKEMRVSDDTIAR
ITAIAEQYQ-YQPNIHARSLRDNRSYA---LGLVI-------PDITNYG-FASVAYELEI
LCREAGIQLLISCT-D-E-NAAQETLAI-EHLLSRQIDGLIVASCLQ-----SDVEYQRL
--SQQIP-VV-LF-DRYFEGT----T-LPFVVTDSITTTQQLIAEIASTKG-IDEFFFLG
G-QS-TLSPTKDRLLGFTQGLSQ-AQ--INLK-SEWIIHGHYHP--SSGYEMFGSLCAS-
LGRAP-K---FVFTSACGLLDGVLRYLSQNKIM-QNE-----VYLAGFDDHY-LYDSLSI
PIDTVAQNNPELASHCFRLVMGLI--NQTNLEVHQIFVPAKIHQRHG-------------
------------------------
>SCRR-D2017
-----------------MKPTKRITISDIAALAGVSKSTASLVLNGRSKEFRVSDETRDR
ILAVAHEQR-YQPSIHARSLRSSRSNT---LGLVV-------PEMTNYG-FAVISRELEM
LCREAGLQLLIACT-D-E-NASQEMMAV-NSLVQRQVDGLIVASSLL-----SDVEYQKI
--NQQLP-VV-QF-DRVIGDS----T-LPMVISEAVESTAEMVERIAR-QH-RDEFYFLG
G-QP-RISPTRHRLEGFQLGLTR-AG--IDCK-PEWIIHGSYYP--SAGYEMFAQLCAT-
LGRPP-K---ALFVAACGLMEGVLRYMNQHNLM-ESG-----IRLCCFDDHY-LFDCLPL
KIDTVAQDCENLARSSFEMITSLI--AQQPLEEDRRYIPTRIHWRHPDSRA---------
------------------------
>SCRR-D785
--------------MPSVKKNKRITISDIAALAGVSKSTASLVLNGRSKEYRVSDDTRDR
ILALAGEHH-YQPSFHARSLRSSRSHT---LGLVV-------PEMTNYG-FAVISRELET
LCREAGLQLLIACT-D-E-NPAQEMMAV-NSLVQRQVDGLIVASSQL-----NDAEYQKI
--NAGLP-VV-QM-DRLIVGS----D-LPLVITDSLTSTATLVENVAR-QH-PDEFYFLG
G-QP-RISPTRDRLAGFQLGLER-AG--VVCK-PEWIINGNYHP--SSGYEMFAQLCAQ-
LGRPP-K---ALFTAACGLLEGVLRYLNQHQLM-ESD-----LHLCSFDDHY-LFDGLTL
KIDTVAQDCRALAQHSFDMVSALI--DERPLEQNALYLPGSIHWRHAGSKALLGQP----
------------------------
>SCRR-D792
-----------MKNDNLLKNKKRITINDIAKLAGVSKSTTSLVLNGRSKEYRVSDETRDR
IIALASEHH-YQPSFHARSLRSTRSHT---IGLVV-------PEMTNHG-FALISRELEM
LCREAGLQLLIACS-D-E-NPAQEMMAV-NSLVQRQVDGLIVASSQL-----NDSEYQKI
--NARLP-VV-QM-DRLIGES----D-LPLVITDSVASTSALVENVAR-QH-PDEFYFLG
G-QP-RISPTRDRLAGFQQGLQH-AG--VECR-AEWILSGHYLP--SSGYEMIAQLCAQ-
LGRPP-K---AVFTAACGLLEGVLRYLNQHQLM-DSD-----IHLCSFDDHY-LFDCLPL
KIDTIAQDCQGLARHSFEMITALI--AETPLAQNQLILPGQIHWRHPGSKALNEPH----
------------------------
>SCRR-D795S
------------------MKTKRVTIKDIAEQAGVSKATASLVLNGRGKELRVAQETRER
VLSIARKHH-YQPSIHARSLRNNRSHT---IGLVV-------PEITNHG-FAVFAHELEM
LCREAGVQLLISCT-D-E-NPGQESVVV-NNMIARQVDGMIVASCMH-----NDADYLKL
--SQQLP-VV-LF-DRCPNES----A-LPLVMTDSITPTAELISRIAP-QH-SDEFWFLG
G-QA-RLSPSRDRLTGFTQGLAQ-AG--IALR-PEWVINGNYHP--SSGYEMFAALCAR-
LGRPP-K---ALFTAACGLLEGVLRYMSQHHLL-DSD-----IHLTSFDDHY-LYDSLSL
RIDTVQQDNRQLAWHCYDLISQLI--EGDTPETLQRYLPATLQFRHQ-------------
------------------------
>SCRR-D779
------------------MKTKRVTIKDIAELAGVSKATASLVLNGRGKELRVAQETRER
VLAIAREQH-YQPSIHARSLRDNRSHT---IGLVV-------PEITNYG-FAVFSHELET
LCREAGVQLLISCT-D-E-NPGQESVVV-NNMIARQVDGLIVASCMH-----SDADYQKL
--SEQLP-VV-LF-DRSPSDS----A-LPLVMTDSVTPTAELISRIAP-QH-ADEFWFLG
G-QP-RLSPSRDRLAGFTQGLAQ-AG--ITLR-PEWVINGNYHP--SSGYEMFAALCAR-
LGRPP-K---ALFTAACGLLEGVLRYMSQHHLL-DSN-----IHLASFDDHY-LYDSLSL
RIDTVQQDNRQLAWHCYDLLSQLI--DGQAPEPLQRYLPATLQIRHP-------------
------------------------
>SCRR-D2015
------------------MKTKRVTIKDIAELAGVSKATASLVLNGRGKELRVAQETRER
VLAIAREQH-YQPSIHARSLRDNRSHT---IGLVV-------PEITNYG-FAVFSHELET
LCREAGVQLLISCT-D-E-NPGQESVVV-NNMIARQVDGLIVASCMH-----SDADYLKL
--SEQLP-VV-LF-DRSPSDS----A-LPLVMSDSVTPTAELISRIAP-QH-ADEFWFLG
G-QP-RLSPSRDRLAGFTQGLAQ-AG--VTLR-PEWVINGNYHP--SSGYEMFAALCAR-
LGRPP-K---ALFTAACGLLEGVLRYMSQHHLL-DSN-----IHLASFDDHY-LYDSLSL
RIDTVQQDNRQLAWHCYDLLSQLI--DGQAPEPLQRYLPATLQFRHP-------------
------------------------
>SCRR-B786
-----------------MTKNKRITINDIARLAGVSKSTASLVLNGRGKELRVAQGTRDR
VLEIARQQH-YQPSIHARALNSNRSHT---LGLVV-------PEMTNHG-FARFSHELET
LCRDAGLQLLIACT-A-E-NASQETLAV-NNLIQRQVDGLIVASSML-----NDAQYQKI
--NQQLP-VV-LF-DRHLGDS----S-LPLVITASAEPTAMLIQAVMR-EG-YDEIYFFG
G-QP-RISPTRDRLAGFHLGLQR-AG--ITAK-PEWIMHGHYHA--SSGYELFAELYAQ-
LGRVP-Q---ALFCAACGLQEGVLRYLSRHHLL-NTP-----MHLSSFDDHY-LYDALSV
SIDTVEQDERLPAWNCFEMVTQLI--DEQTPPSTQRWLPARIKWRRATPFGNGM------
------------------------
>SCRR-D2012
-----------------MTKNKRITINDIARLAGVSKSTASLVLNGRGKELRVAQGTRDR
VLEIAQQQH-YQPSIHARALNSARSHT---LGLVV-------PEMTNHG-FARFSHELEM
LCRDAGLQLLIACT-A-E-NASQETLAV-NNLIQRQVDGLIVASSML-----NDAQYLKI
--NQQLP-VV-LF-DRHLGES----T-LPLVITDAIEPTATLVQAVMR-MG-YDEIYFFG
G-QP-RISPTRDRLAGFYLGLER-AG--VTAK-PEWVMHGHYHA--SSGYELFAELYAR-
LGRVP-Q---ALFCAACGLQEGVLRYLSQHQLL-NTP-----MHLSSFDDHY-LYDALSV
RIDTVEQDERLLAWNCFELISQLI--DEQKPQVSQRLLPARLRWRRASPFADER------
------------------------
>TRER2070
-------------------MTKKLTILDIAKLAGVGKSTVSRVLTNDP---KVKASTREK
VQRLIQESG-FVPSKSAQIMGGGRTNV---IGIIL-------SRLDSAS-ENKVVSAILE
VIYAAGYDALIMEG-Q-F-SAAKTDEHL-AVLQKKDVDGVILFGFTG-------CDLSSV
EKLAHK--AV-VI-AVD--SK----R-VSSVGYDNDGIIKQAMNYMQA-QG-KQHISFIG
V-DIKDKTTGLMRLNAYLDYCQS-AN--IKPH----YQTGLLNY--HSAYELTDLVL---
-MPET-E---AIVCASDTLAMGVAKRLQELGRS---E-----ILVSGVGATD-LLAFIFP
NTFSIDPGYYAVGKTSADLLIKQL--EGGRE-VMHITQQAFLANPS--------------
------------------------
>TRER2048
-------------------MNRKLTILDIARLSGVGKSTVSRVLTNDP---KVKPETRAK
VEQVIAESG-YVPSKSAQTMRGGSQKV---VGIII-------SRLDSPS-ENKAVSTMLQ
AFYAHGYDVVIMES-Q-F-SREKTNSHL-KVLAKRQVDGVIVFGFTD-------IDHDAL
LSWQHR--CV-LL-AMH--SD----E-ISSINYDNAGVIERALQHLAQ-KQ-LRDIAFIG
V-DPRDKTTGEQRLNAYLNWCTE-HD--IVAN----YQTGQLHH--ESAYLLVDKVL---
-TEQT-Q---AIVCASDTLALGVIKRLQELQRD---D-----VVVTGVGGNE-LLSFLFP
NIFSVDPGYREAGKLAADLLIEQL--CGSDH-GCVHLTQMPVSR----------------
------------------------
>TRER2044
-------------------MSKKLTILDIARLSGVGKSTVSRVLTNDP---KVKPETRAK
VEQVIQDSG-YVPSKSAQSMRGGSQKV---VGVII-------SRLDSPS-ENRAVGSMLN
VLYQAGYDAVIMES-Q-F-DREKTNEHL-EVLRRRNVDGVIVFGFTD-------IDLQTL
ASWQDR--AV-VI-ATP--AE----E-VSSINYDNQRVIELALEHLQS-LS-LSHIAYIG
V-NKEDKTTGWSRLNAYLSWCQK-HD--VEAR----YQTGKLNH--ESAYHLVDEVL---
-AENT-Q---AIVCASDTLALGVIKRLQELGRE---E-----VCVTGVGGNE-LLSFLFP
KVFSVDPGYKQAGEKAAKMLISQM--NGEKA-ISHITQAPIQN-----------------
------------------------
>TRER2059
-------------------MSKKLTILDIAKLSGVGKSTVSRVLTNDP---KVKPATRAK
VEQVIQESG-YVPSKSAQTMRGGSQKV---VGVII-------SRLDSPS-ENKAVGSMLN
TLYAAGYDVVIMES-Q-F-DRDKTNAHL-DVLKKRNVDGVIVFGFSD-------FDVTKL
GSWQNR--TV-VI-AMD--TD----Q-VSSINYDNEQVIIKALEYLQQ-KS-LSRIAFIG
V-DPSDKTTGKLRLDAYLTWCRA-HA--LKAC----YQTGQLNH--ESAYLLVDKVL---
-KPET-Q---AIVCASDTLALGVIKRLQELDRE---D-----VVVTGVGGNE-LLSFLFP
KVFSIDPGYSLAGEKAANLLISQI--NGDVG-TVHLTQQPLTL-----------------
------------------------
>TRER2042
-------------------MTKRLTILDIARLSGVGKSTVSRVLNQDP---NVNPQTRDR
VEAVIREHG-FEPSKSARAMRTNSARL---VGIIV-------SRLDSAS-ENRAVRGMLE
VLYARGYDAMLMES-E-F-DPAKVDEHL-ALLARRGVDGVILFAFSA-------LDLERL
RSWQDN--LI-LM-ARA--WP----D-MSSVCYDDEGAIQQILEKLYA-AG-RHQIDFIG
V-DQSDATTGALRLQAYQQFCTA-HQ--LPCR----YLTGSLDV--QSGYDLTARLL---
-TPAT-D---AVVCATDTLAMGAAKYLQEQQRH---D-----IQLTGVGNNP-LLHFLFP
QVLSVDPGYKQAGRLAAEQLLLQL--EQQAE-PCAQIAPSHDL-----------------
------------------------
>TRER243
-------------------MDKKLTILDIARLSGVGKSTVSRVLNQDP---KVKQATRDR
VEQIIAEHG-FVPSKSARAMRSQSQQV---VGIIV-------SRLDSSS-ENQAVRGMLE
TLYQRGYDAVLMES-K-F-SPAKVQEHL-AVLERRGVDGIILFAFND-------LDYAAM
APLRDK--LV-LV-ARD--HP----G-FSSVCFDDAGAVHTMLDQLAA-RG-IRDIAYLG
V-DTSDLTTGQRRLDAYLGYCAE-QG--LAAR----SALGDLSL--QSGYRLAGELL---
-TPTT-G---ALVCASDTLAIGAAKYLQEQGRS---E-----VLVTGLGNNP-MLSFLFP
NALSLDLGYKGAGEQAARQLLGQI--EQDLP-PLATIAPSHPL-----------------
------------------------
>TRER244
-------------------MDKKLTILDIARLSGVGKSTVSRVLNQDP---KVKQATRER
VEQVIAEHG-FVPSKSARAMRSQSQQV---VGIIV-------SRLDSSS-ENQAVRGMLE
TLYQRGYDAVLMES-K-F-SPAKVQEHL-AVLERRGVDGIILFAFND-------LDYDAM
APLKDK--LV-LV-ARE--YP----G-FSSVCFDDGGAVRTMLAELAI-RG-LSDIAYLG
V-DTSDLTTGQRRLDAYLGYCAE-QG--LTAR----SALGDLSL--QSGYRLAADLL---
-TPTT-Q---ALVCASDTLAIGAAKYLQEQGRS---E-----VLVTGLGNNP-MLSFLFP
NALSLDLGYKRAGEQAARQLLGQI--EQGRC-PLATIAPCHTL-----------------
------------------------
>TRER242
-------------------MSNKLTIKDIARLANVSKSTVSRVLNNEN---SVSPQVRER
VETIIQQNN-FIPSKSARAMRVKSDKI---IALIV-------SRLGSFS-ENLSISAMLP
LFYQHGYDPIIMES-N-F-DPQLLQEHL-RQLALRHADGIILFGFTG-------LSEESL
FPWRDK--MV-VF-ARE--YT----G-FSSVCYDDIGAVRLLMNEFYR-RG-HREISFLG
V-DDCDTTTGFLRHQSYLACCEQ-QG--LRPL----SVQCDLSY--QSGFQHINKVL---
-REKT-T---ALICATDSLALGAYKYLQQNSRE---D-----IQIGSIGNTP-LLNFLYP
NTVSIDLGYSEAGKYASDQLISQI--NRQYF-KQKVIIPSKLA-----------------
------------------------
>TRER235
-------------------MQNRLTIKDIARLSGVGKSTVSRVLNNEG---SVSPQTRER
VEAVIRQQG-FTPSKSARAMRGQSDKV---VGIIV-------SRLDSPS-ENQAVRTMLP
LLYQHGFDPIVMES-Q-F-ETRLVEEHL-HVLQQRNVDGVILFGFTG-------LTAAML
SPWQDK--MV-VL-ARE--YE----G-FSSVCYDDDGAVRLLMERLQQ-QG-HRHIGYLG
V-QLSDATTGMRRHQAYLDACRQ-QQ--ITPS----VALGELSY--QSGFQLAASVI---
-DAQT-T---ALVCASDTIALGAIKYLQQQHIA---P-----LQVCGIGNTP-LLNFLFP
ETFSVDLGYGTAGLQAAQQLLGQL--SGEQG-IRQIIVPSQLA-----------------
------------------------
>TRER241
-------------------MQNRLTIKDIARMSGVGKSTVSRVLNNEG---SVSPQTRER
VEAVIRQQG-FTPSKSARAMRGQSDKV---VGIIV-------SRLDSPS-ENQAVRTMLP
LFYQQGYDPILMES-Q-F-DPELVCEHL-HVLQQRHVDGVILFGFTG-------LTADML
VPWQEK--MV-VL-ARE--YT----G-FSSVCYDDEGAVRLLMDKLRQ-AG-HRYISYIG
V-QPSDATTGMRRHQSYLDYCQQ-YG--LTST----VALGELSY--QSGFQLAPQVI---
-KPDT-S---ALVCASDTIAMGVSKYLQQQGQQ---H-----IQVCGIGNTP-LLHFLFP
NSLSVELGYGSAGVKAAQQLLDQL--NNNQP-LQQIIIPGQLA-----------------
------------------------
>TRER2028
-------------------MQNRLTIKDIARMSGVGKSTVSRVLNNEG---SVSPQTRER
VEAVIRQQG-FTPSKSARAMRGQSDKV---VGIIV-------SRLDSPS-ENQAVRTMLP
LFYQQGYDPILMES-Q-F-DPELVSEHL-HVLQQRHVDGVILFGFSG-------LSVEML
SPWQDK--MV-VL-ARE--YE----G-FSSVCYDDEGAVRLLMDNLRH-AG-HRHISYIG
V-QPSDATTGMRRHQSYLDYSQQ-HG--LTAT----VALGELSY--QSGFLLAPQVI---
-KPDT-S---ALVCASDTIAMGVSKYLQQQSQQ---H-----IQVCGIGNTP-LLHFLFP
NTLSVELGYGCAGMKAAQQLLEQL--NNSNQ-IQQIIIPGKLA-----------------
------------------------
>TRER490
-------------------MQHRLTIKDIARLSGVGKSTVSRVLNNES---GVSERTREK
VEAVMRQHG-FSPSRSARAMRGQSDKV---VAIIV-------TRLDSLS-ENLAVQTILP
ALYEQGYDPIMLES-R-F-SPALVQEHL-GVLSRRHIDGVILFGFSG-------INEVLT
AAWQKS--LV-LM-ARD--AT----G-FASVCYEDDGAIRLLMQRLYD-NG-HRHISFLG
V-PHSDITTGKRRHEAYLSFCKQ-HG--LTPR----DTLPGLAM--KQGYEHAADVL---
-SEET-T---ALVCATDTLAIGASKYLQQRGGT---P-----VQLASVGNTP-LLKFLHP
EAIAVDPGYGQAGRAAAKQLIDQI--TGRAD-PRQIVIPARLG-----------------
------------------------
>!TRER224TRERECOLI
-------------------MQNRLTIKDIARLSGVGKSTVSRVLNNES---GVSQLTRER
VEAVMNQHG-FSPSRSARAMRGQSDKV---VAIIV-------TRLDSLS-ENLAVQTMLP
AFYEQGYDPIMMES-Q-F-SPQLVAEHL-GVLKRRNIDGVVLFGFTG-------ITEEML
AHWQSS--LV-LL-ARD--AK----G-FASVCYDDEGAIKILMQRLYD-QG-HRNISYLG
V-PHSDVTTGKRRHEAYLAFCKA-HK--LHPV----AALPGLAM--KQGYENVAKVI---
-TPET-T---ALLCATDTLALGASKYLQEQRID---T-----LQLASVGNTP-LMKFLHP
EIVTVDPGYAEAGRQAACQLIAQV--TGRSE-PQQIIIPATLS-----------------
------------------------
>TRER2041
-------------------MQNRLTIKDIARLSGVGKSTVSRVLNNES---GVSERTRER
VEAVMNQHG-FSPSRSARAMRGQSDKV---VAIIV-------SRLDSLS-ENLAVQTMLP
AFYEQGYDPIMMES-K-F-SPQMVEEHL-GMLQRRNIDGVVLFGFSG-------IQDEIL
KPWQRS--LV-LL-ARD--AS----G-FASVCYDDEGAIITLMQRLFE-QG-HRYISYLG
V-PHTDVTTGKRRHEAYLTFCKK-HN--LPAV----ASLPGLGM--KQGYEQAVSVL---
-TPQT-T---ALVCATDTLALGVSKYLHEQRIT---D-----LQVASVGSTP-LMKFLHP
EIITVDPGYAESGRQAAAQLIEQI--NGRAE-PRQIVIPSHLA-----------------
------------------------
>RAFR266
-----------------------MSLKKIANELGLSSTTVSRALNGYD---DVAAETRER
IIDAAKRLG-YQPNSLARRLKMGRTDA---IALAY----PSRPRVLNNSTFLEMISWIGI
ELGKRGLDLLLIP--D-E-PGEKYQSLI-HLVETRRVDALIVAHTQP------EDFRLQY
LQKQNFP-FL-AL-GRSHLPK----P-YAWFDFDNHAGASLAVKRLLE-LG-HQRIAFVS
T-DA-RISYVDQRLQGYVQTMSE-AG--LMPLA-GYLQKADPTR--PGGYLAASRLLA--
LEVPP-T---AIITDCNMLGDGVASALDKAGLLGGEG-----ISLIVTNGAI-VIHTQRL
---KSDPGGNLLS-----------------------------------------------
------------------------
>RAFR1911
------------MLAFFCTILSRMSLKKIANELGLSSTTVSRALNGYD---DVAAETRER
IIDAAKRLG-YQPNSLARRLKMGRTDA---IALAY----PSRPRVLNNSTFLEMISWIGI
ELGKRGLDLLLIP--D-E-PGEKYQSLI-HLVETRRVDALIVAHTQP------EDFRLQY
LQKQNFP-FL-AL-GRSHLPK----P-YAWFDFDNHAGASLAVKRLLE-LG-HQRIAFVS
T-DA-RISYVDQRLQGYVQTMSE-AG--LMPLA-GYLQKADPTR--PGGYLAASRLLA--
LEVPP-T---AIITDCNMLGDGVASALDKAGLLGGEG-----ISLIAYDGLPDDSLLDIA
VTPIVQNTRTSVGKQIASMICDLL--GGKDPKELQVLWQPEIGEGETDGVNRRG------
------------------------
>RAFR1912
-----------------------MSLKKIANELGLSSTTVSRALNGYD---DVAAETRER
IIDAAKRLG-YQPNSLARRLKMGRTDA---IALAY----PSRPRVLNNSTFLEMISWIGI
ELGKRGLDLLLIP--D-E-PGEKYQSLI-HLVETRRVDALIVAHTQP------EDFRLQY
LQKQNFP-FL-AL-GRSHLPK----P-YAWFDFDNHAGASLAVKRLLE-LG-HQRIAFVS
T-DA-RISYVDQRLQGYVQTMSE-AG--LMPLA-GYLQKADPTR--PGGYLAASRLLA--
LEVPP-T---AIITDCNMLGDGVASALDKAGLLGGEG-----ISLIAYDGLPDDSLLDIA
VTPIVQNTRTSVGKQIASMICDLL--GGKDPKELQVLWQPEIGEGETDGVNRRG------
------------------------
>RAFR260RAFR-E.COLI
-----------------------MSLKAIATTLGISVTTVSRALGGFS---DVAASTRER
VEAEARRRG-YRPNTQARRLKTGKTDA---IGLVY----PENDVPFNSGVFMDMVSCISR
ELAYHDIDLLLIA--D-D-EHADCHSYM-RLVESRRIDALIIAHTLD------DDPRITH
LHKAGIP-FL-AL-GRVPQGL----P-CAWFDFDNHAGTWQATQKLIA-LG-HKSIALLS
E-NT-SHSYVIARRQGWLDALHE-HG--LKD---PLLRLVSPTR--RAGYLAVMELMS--
LPAPP-T---AIITDNDLSGDGAAMALQLRGRLSGKEA----VSLVVYDGLPQDSIIELD
VAAVIQSTRSLVGRQISDMVYQII--NGASPESLQITWTPIFYPGSTVHSPSF-------
------------------------
>RAFR1910
-----------------------MSLKAIATALGVSVTTVSRALGGYA---DVSASTRAR
VEAEARRRG-YRPNTQARRLKTGKTDA---VGLVY----PGRDVPFNSGVFMDMVSCISR
ELAHHDIDLLLIA--D-D-EHADCHSYM-RLVESRRVDALIIAHTLD------DDPRITH
LHKAGIP-FL-AL-GRVPSGL----P-CAWFDFDNHAGTGQATQKLIA-LG-HKRIALLS
E-DT-SHTYVIARRQGWLDALNE-HE--LED---TWLRLVSPTR--RAGYQAVMELMS--
LPIPP-T---AIITDNDLSGDGAAMALQLSGRLSGKAA----VSLVVYDGLPQDSIIELD
VAAVIQSTRSLVGRQISEMIYQII--TDSSSKPLQVVWNPVFYPGKTIHSPCS-------
------------------------
>RAFR1913
-----------------------MSLKAIATALGVSVTTVSRALGGYA---DVSASTRAR
VEAEARRRG-YRPNTQARRLKTGKTDA---VGLVY----PGRDVPFNSGVFMDMVSCISR
ELAHHDIDLLLIA--D-D-EHADCHSYM-RLVESRRVDALIIAHTLD------DDPRITH
LHKAGIP-FL-AL-GRVPSGL----P-CAWFDFDNHAGTGQATQKLIA-LG-HKRIALLS
E-DT-SHSYVVARRQGWLDALNE-HE--LED---TWLRLVSPTR--RAGYQAVMELMS--
LPIPP-T---AIITDNDLSGDGAAMALQLSGRLSGKDA----VSLVVYDGLPQDSIIELD
VAAVIQSTRSLVGRQISEMIYQII--TDSSSKPLQVVWNPVFYPGKTIHPPCS-------
------------------------
>RAFR262
-----------------------MSLKAIAKQLGISVTTVSRALNGYD---DVSQETRAR
VEAEAQRRG-YRPNTFARRLKMGTIDA---VGLVF----PVRPAPLNNNVFLEMVGEISH
ELARHDIDLLLIA--D-D-EQADKHGYM-RMVQGRRVDALIVAHTLD------DDPRLAQ
LQASGFP-FL-AL-GRSRLAQ----P-YAWFDFDNYAGTCRATRHLIQ-QG-HQRIALLG
E-NN-NQAFILQRRNGYLDALRE-AG--LSD---AWLRSVPATR--RGGYQATLELLR--
LPEPP-T---AIITDCNTHGDGAAMALAHLGRLTGDNR----VALVVYDGLPQDSIIETD
VAAVIQSTRQGVGRQIADMVRRLI--AGEDLATLQVLWQPEFIPGETA------------
------------------------
>RAFR1914
-----------------------MSLKAIAKQLGISVTTVSRALNGYD---DVSQETRAR
VEAEAQRRG-YRPNTFARRLKMGTIDA---VGLVF----PVRPAPLNNNVFLEMVGEISH
ELARHDIDLLLIA--D-D-EQADKHGYM-RMVQGRRVDALIVAHTLD------DDPRLAQ
LQASGFP-FL-AL-GRSRLAQ----P-YAWFDFDNYAGTCRATRHLIQ-QG-HQRIALLG
E-NN-NQAFILQRRNGYLDALRE-AG--LSD---AWLRSVPATR--RGGYQATLELLR--
LPEPP-T---AIITDCNTHGDGAAMALAHLGRLTGDNR----VALVVYDGLPQDSIIETD
VAAVIQSTRQGVGRQIADMVRRLI--AGEDLATLQVLWQPEFFPGETA------------
------------------------
>RAFR264
-----------------------MSLKAIAKELGLSVTTVSRALNGYD---DVSSETRAR
VEAEAQRRG-YRPNTFARRLKMGKIDA---VGLVF----PVHPVPLNNSVFMDMVGEISH
ELARHEIDLLLIA--D-D-DLADKHSYM-RMVQSRRVDALIVAHTLD------HDPRLEQ
LQAAGFP-FL-AL-GRSQLPQ----P-YAWFDFDNYAGTYNATRWLIA-KG-HQRIALLG
E-SN-NQAFITQRRQGYLDALRE-AG--LSS---EWLRAMPPSR--RAGYNTTQALLA--
LTEPP-T---AIITDCNTHGDGAAMALAQAGRLRGEHA----VALIVYDGLPQDSIVETE
VAAVIQSTRQGVGKQIADMVRQLI--GGDDLSQLQVLWQPEFSPGETA------------
------------------------
>RAFR1909
-----------------------MSLKRIAKELALSVTTVSRALNGYS---DVSSATRER
VETAAARLG-YRPNALARRLKMGKTDA---VGLVY----PFQQNVLNDATFLETIGTISA
ALARHNIDLLLVS--D-E-SHDQHQSFI-RLIESQRVDALLVAHTRQ------NDARLNY
LAQHQLP-FL-AM-GRSTLDR----Q-YAWFDFDNQAGTRLATERLIQ-LG-HRRIAYLG
A-NN-QQMFVIQRLQGYLDGLNA-AN--LPCMP-EYLCQIAATR--RDGYAATRALLA--
LPHPP-T---AIITDGNMHGDGAAMALQQAGLLGSAA-----MSLVVYDGLPTDSLIDIP
VTPITQATRAEVGQQIASMVLALI--AGTPVEKLQVLWQPSLGSENTLHPVK--------
------------------------
>RAFR265
-----------------------MSLKTIANNLGLSVTAVSRALNGHR---DISEATRQR
IQEEAERIG-YRPNTHARRLKMGKSDA---IGLVY----PYASSLSNDI-FFEMIGAISS
KLAQHDVDFLLLA--D-E-Q-DACQGAV-RLITSHRIDALIVAHTCE------QDARLML
LQHHKVP-FL-AL-GRSQLPH----P-YAWFDFDNRAGMALATEHLIT-LG-HRRIAMLS
E-DH-PQAFIMQRRQGYRDALQR-HN--LPFHD-DYLRGVDPTR--RAGYQAMLDLLA--
LPEPP-T---AIVMDGNVHGDGAVAALQQAGRLSGPHP----IALVMYDGLPQDSLTDLN
VTAIEQATREQVGEQIASMTQALI--AGEAVENLQVLWQPTLRIGKTSFPA---------
------------------------
>RAFR1915
-----------------------MSLKTIANNLGLSVAAVSRALNGHR---DISDATRQR
IQEEAERIG-YRPNTHARRLKTGKSNA---VGLVY----PYASSLSNDI-FFEMIGAISR
KLAQHEVDFLLLA--D-E-Q-DACQGAA-RLIASRRIDALIVAHTCE------QDARLTL
LQRHNVP-FL-AL-GRSQLPH----P-YAWFDFDNRAGMMLATEHLIA-LG-HRRIAILS
E-DH-PQAFIMQRRQGYRDALQR-HG--LPFHD-VYLRCVNPTR--RAGYQAMLDLLA--
LPEPP-T---AMVMDGNVHGDGAVAALQQAGRLSGSHP----IALVMYDGLPQDSLTDIT
VTAIEQATREQVGEQIASMMQALI--AGEAVENLQVLWQPTLRLGKTSFPA---------
------------------------
>SCRR-C797
----------------------MKNIADIAKIAGVSKSTVSRYLNNGS----VSLKTQQK
LDEIIREND-YQPNQFAQSLRARRTNM---IGAII-------PRMNSFA-VDETIKGVKT
VCDQLNYSLLLNYT-N-L-NIQLEIDAL-ETFYRSKVDGIVFMATEI------TDQHLEV
INKINVP-VI-IV-GQAHD------D-LHCIIHNDYQAGYLVGDMLGQ-QG-YNDIKFFG
V-TESDIAVGVQRKEGLIAGLEA-HN--IQPE----ISLTSFNY--QEAMVDVVEALQA-
YPH-Y-D---AIVGATDSIALAIHKYNSEHKPHAHEK------YIVGFGGDP-VTDIVSP
SIHTINYNFEYAGSVAMDKLNQMI--QHQVIEQRIIIDVEQSFEN---------------
------------------------
>SCRR-E804
----------------------MKNISDIAKLAGVSKSTVSRFLNNGS----VSKKTSEK
LTKIIAEHD-YKPNQFAQSLRARQTHL---IGAII-------PRMNSYA-VDETIKGLAK
QCQKYESQLILNYT-G-L-NIEAEIQAL-ETLARSKVDGIVLMATDI------TERHIEV
INKMNVP-IV-IV-GQQHE------Q-LHSIVHDDYKAGQIIGEWIGQ-QG-YQQIEVFS
V-SEKDIAVGIHRKRGLLDQLAK-YQ--IKPN----IHETNFTY--VEAQKDVANVLEN-
VEQ-V-D---AVVGATDTIALAAYKYYSDKNDVMKPH------QIYGFGGDP-MTQLVSP
SIKTIHYNYFEAGQCAMEEIQQML--KKQDMPYSVTVDVNI-------------------
------------------------
>SCRR-E800
----------------------MKNISDIAKLAGVSKSTVSRFLNNGS----VSKKTSEK
LTRIIAEHD-YQPNQFAQSLRARQTHL---IGAII-------PRMNSYA-VDETIKGLAK
QCQKYESQLILNYT-G-L-NIEAEIQAL-ETLARSKVDGIVLMATDI------TERHIEV
INKMNVP-IV-IV-GQQHE------Q-LHSIVHDDYKAGQIIGEWIGQ-QG-YQQVEVFS
V-SEKDIAVGIHRKRGLLDQLAK-YQ--IKPN----IHETNFTY--VEAQKDVANALEN-
VEQ-V-D---AVVGATDTIALAAYKYYSDKKDVMKPH------QIYGFGGDP-MTQLVSP
SIKTIHYNYFEAGQCAMEEIQQML--KKQDMPYSVTVDVNI-------------------
------------------------
>SCRR-E802
----------------------MKNISDIAKLAGVSKSTVSRFLNNGS----VSKKTSEK
LTRIIAEHD-YQPNQFAQSLRARQTHL---IGAII-------PRMNSYA-VDETIKGLAK
QCQKYESQLILNYT-G-L-NIEAEIQAL-ETLARSKVDGIVLMATDI------TERHIEV
INKMNVP-IV-IV-GQQHE------Q-LHSIVHDDYKAGQIIGEWIGQ-QG-YQQVEVFS
V-SEKDIAVGIHRKRGLLDQLAK-YQ--IKPN----IHETNFTY--VEAQKDVANVLEN-
VEQ-V-D---AVVGATDTIALAAYKYYSDKKDVMKPH------QIYGFGGDP-MTQLVSP
SIKTIHYNYFEAGQCAMEEIQQML--KKQDMPYSVTVDVNI-------------------
------------------------
>SCRR-E805
----------------------MKNISDIAKLAGVSKSTVSRFLNNGS----VSPATKEK
ITKIIEENN-YQPNQFAQSLRARRTNL---IGAII-------PRMNSYA-VDETIKGLVH
QCNQHRYQLLLNYT-G-L-KIDGEISAL-KTLSRSKVDGIVLMATHI------TEAHIEV
IEKIDVP-VI-IV-GQEHD------R-LYSIYHDDYEAGYKIGVLIGE-KG-CRNVHFFG
V-SEEDIAVGIQRKLGVIQALKD-YH--ISPK----IYETTFKH--EQAFKDVSQQLER-
VHD-A-D---AIVGATDTIAFAIHKYCSDHQQRFYNC------SIYGFGGDP-MTQIVSP
VIQTVSYNYFEAGKQALKEINQLL--KGEQTTLKIKIPIKLN------------------
------------------------
>SCRR-E2021
----------------------MKNISDIAKLAGVSKSTVSRFLNNGS----VSNKTKEK
LTKIIKEYD-YQPNQFAQSLRARRTNL---IGAII-------PRMNSFA-VDETIKGVIN
QCHLHNYQLLLNYT-G-H-ELEAELAAL-ETLSRSKVDGIVLMATNI------TEQHIQI
IEKINVP-VI-IV-GQEHA------Q-LHSIYHDDYQAGFEIGMRIGQ-KG-LHQVTLFS
V-SERDVAVGIKRKKGLIDALKQ-YN--IEPK----IYETTFKY--EEALVDIERYLSN-
ITE-V-D---AIVGATDSIALAIHKFCADHKKDLSPH------AIFGFGGDP-MTQVVSP
IIETIHLNYKEAGEQALKEINQLL--NHQTTELKIKIPVIK-------------------
------------------------
>SCRR-C799
----------------------MKNISDIAKLAGVSKSTVSRFLNGGS----VSPQTKEK
LSRIIEEHD-YQPNQFAQSLRAKHTNL---IGAII-------PRMNSHA-VDETVKGIVS
VCHQHQYQLLLNYT-G-L-DIRAEIEAL-ETFSRSKVDGIILMATTL------TDEHLEV
IEKLNVP-VI-LV-GQSYP------N-LHSIIHDDYQAGFIVGEQIGR-KK-HKNVVFFG
V-SEEDVAVGIKRKQGIIDGLKK-YD--VYPE----IYLTSFRY--EEAKNDVSKKLKN-
ARG-I-D---ALIGATDPIALAIHKFYSQQ-NNATGN-----YHIFGFGGDP-MTQLVTP
AITTVKFNYFKAGTYAMNQLNELI--FSKNAVSKTVIPVEIEDF----------------
------------------------
>SCRR-C2020
----------------------MKNISDIAKLAGVSKSTVSRYLNNGS----VSPKTRLK
LSRIINEHD-YQPNQFAQSLRATQTRI---IGAII-------PRMNSYA-VDETVKGIVN
QCQQHNYQLLLNYT-G-L-HMEAEIEAI-ETLSRSKVDAIILMATDI------TDKHLEV
IDKANVP-VI-IV-GQAYP------G-LHSITHDDYQAGLKVGEWVGQ-RQ-PRRVVFFS
V-TEKDIAVGVHRKSGLIDGLSK-YQ--IKPD----IFETSFKY--EEALKDIKQTLTK-
IND-A-D---VIIGATDAIALAIHKYRFNS-DQLLKP-----TIIHGFGGDL-MTQIVSP
IIRTIQFNYYEAGQRAMLEVRQLI--KGESIEESIVIPVKL-------------------
------------------------
>GNTR1070
------------------MKKRRPTLQDIADQVGATKMTVSRCLRQPE---LVSEPLRHK
IQTAVRELG-YIPNRAPDILSKSRSHA---IGVLI-------PSLTNQV-FSDVIRGIEQ
VTESRGYHLMFTHY-G-Y-SPELEEQNL-ANLLAYNVDGVIMSESRH------TERALQM
IRTAGTP-TVEIM-DTRSPA-----L-DQAIGFDNVQAAYDMTRTLIQ-RG-YRRTAYLS
V-RL-DTRTL-QRQEGYQQAMRD-AG--LAPR--TMQYAARSSF--SVGAHLMTRILDE-
MPE-T-D---AIFCTNDDVAIGAYFECLRRGIKVPQE-----MAIAGFHGHD-VGQVMTP
QLASVLTPRHEMGALAAEALLARL--EGQPDFESVIDLGYVISPGGTI------------
------------------------
>GNTR1094
-----------------MNKKRRPTLQDVADQVGITKMTVSRYLKNPT---RVAQSTQEK
IAIALETLG-YIPNRAPEILAQATSRA---IGVLV-------PSLTNQV-FAEVLRGIEN
VTGKRGYQTMLAHY-G-Y-QAELEEERV-ASLLSYNIDGLLLSESYH------TPRTVRM
IETAGIP-VIEMM-DSVSPS-----I-QQCVGFDNTAAAYEMVKAMIA-QG-YRHIAYLG
A-RM-DIRTQ-LKMRGYELAMQE-AK--LTPL--AMTTNEASSF--SLGASLLQQTLAK-
YPY-V-D---SFFCTNDDLAAGVIFECQRQGIKIPEQ-----IGVAGFHGHD-IGQSMTP
KLASIITPRKEIGRIAATELLDRL--NGKEIAESVIDLGYRIDLGETL------------
------------------------
>GNTR1628
---------------MGYMKNKRPSLQDVADRVGITKMTVSRFLRNPE---QVSESLRGK
IANAVEELG-YIPNKAPDILSNATSHA---IGVLL-------PSLTNQV-FAEVIRGIET
VTDRYGYQTMLAHY-G-Y-RAEKEEERL-TSLLSYNIDGVILAERTH------TARTQRM
LKTAGIP-VVEIM-DSISPC-----F-DIAVGIDNFEASRQMTEAMIA-RG-CRKVVYLG
A-RQ-DERTI-IRLQGYEKAMLD-AK--LTPR--NLMTQESSSY--SLGAQLLQECRVK-
YPD-A-D---GLFCTNDDLAIGAIFECQRLGINVPTD-----LAISGFHGHD-VGQVMTP
KLASILTPRDLMGRKAAEVLLSRM--RGEKLPQKKFDVGFKLLTGESI------------
------------------------
>GNTR1067
------------------MKKKRPSLQDVADRVGVTKMTVSRFLRNPE---QVSEALRVK
IARELDSLN-YIPNRAPDILSNATSHA---IGVLL-------PSLTNQV-FAQVIRGIES
VTDKYGYQTMLAHY-G-Y-QAEKEEERL-ISLLSYNIDGLILAERTH------TPKTVKM
LETAGIP-VVEIM-DSVSPC-----F-DSAVGLDNIEASRKMVSEMIH-RG-CKRIIYLG
A-RQ-DERTL-MRLQGYEQAMQE-AG--LPIG--HVMTPKSSSY--SLGTELLHEARKQ-
YPD-L-D---GLYCTNDDIAIGAIFECQRMGIAVPEQ-----IAISGFHGHD-VGQVMTP
RLASIFTPRDEMGQQAADLLLKRM--KGKIARGQVIDVGFRIITGESI------------
------------------------
>GNTR1619
------------------MKKKRPSLQDVADRVGVTKMTVSRFLRNPE---QVSEALRVK
IARELDSLN-YIPNRAPDILSNATSHA---IGVLL-------PSLTNQV-FAQVIRGIES
VTDKYGYQTMLAHY-G-Y-QAEKEEERL-ISLLSYNIDGLILAERTH------TPKTVKM
LETAGIP-VVEIM-DSVSPC-----F-DSAVGLDNIEASRKMVSEMIH-RG-CKRIIYLG
A-RQ-DERTL-MRLQGYEQAMQE-VG--LPIG--HVMTPKSSSY--SLGTELLHEARKQ-
YPD-L-D---GLYCTNDDIAIGAIFECQRMGIAVPEQ-----IAISGFHGHD-VGQVMTP
RLASIFTPRDEMGQQAADLLLKRM--KGKITRGQVIDVGFRIITGESI------------
------------------------
>GNTR1091
------------------MKKKRPGLQDVADRIGITKMTVSRYLRHPD---QVSAALQSR
IAAALDELG-YIPNRAPDMLSNATSRA---IGVLL-------PSLTNQV-FADVLRGIET
VTDRAGYQTMLGHF-G-Y-SAEKEELQL-RSLLAWNIDGLILTERTH------TAASLRM
IETAGIP-VVETM-DCTSPC-----L-DMAVGIDNVEAARQMTQAILK-KG-YRHTVYLG
A-RL-DERTL-QKEQGYRLAMLE-AG--LEPK--SVMMEAASSF--SAGAMLLCEAQKR-
YPQ-T-D---SLFCTNDDLAVGAMFECQRQGLRVPQQ-----MAIAGFHGHD-IARVVAP
RLATVQTPRERIGHQAAELLLARI--RGERVTQQPVDVGFTIFPGESI------------
------------------------
>GNTR1090
------------------MKKKRPGLQDVADQVGVTKMTVSRYLRDPD---RVSQALQAK
IAAALDSLG-YIPNRAPDILSNATSRA---IGVLL-------PSLTNQV-FAEVLRGIEQ
VTDANGYQTMLAHY-G-Y-SPELEELRL-TSLLSYNIDGLILSERHH------SPRTLKM
IEVAGIP-VVEIM-DCVSPC-----L-DMAVGFDNFEAARQMTRLIVE-RG-HHQVVYFG
A-RQ-DERTL-IKQQGYEQGMRD-AG--LPAY--SVMMADSSNY--SAGVELLCQTQRE-
YPG-I-N---GIISTNDDLAIGALFECQRQGITVPDR-----MAIAGFHGHD-FSRVAHP
RLASVLTPREEMGRLSADCLLARL--RGEPRADGQIDVGFTLLTGESI------------
------------------------
>!GNTR1045GNTR-E.COLI
------------------MKKKRPVLQDVADRVGVTKMTVSRFLRNPE---QVSVALRGK
IAAALDELG-YIPNRAPDILSNATSRA---IGVLL-------PSLTNQV-FAEVLRGIES
VTDAHGYQTMLAHY-G-Y-KPEMEQERL-ESMLSWNIDGLILTERTH------TPRTLKM
IEVAGIP-VVELM-DSKSPC-----L-DIAVGFDNFEAARQMTTAIIA-RG-HRHIAYLG
A-RL-DERTI-IKQKGYEQAMLD-AG--LVPY--SVMVEQSSSY--SSGIELIRQARRE-
YPQ-L-D---GVFCTNDDLAVGAAFECQRLGLKVPDD-----MAIAGFHGHD-IGQVMEP
RLASVLTPRERMGSIGAERLLARI--RGESVTPKMLDLGFTLSPGGSI------------
------------------------
>GNTR1076
------------------------MLQDVADMVGVTKMTVSRYLRNPE---QVSALLQKK
IALALDELG-YIPNRAPDILSNATSHA---IGVLL-------PSLTNQV-FAEVLRGIES
VTDAHGYQTMLAHY-G-Y-QKEREEQRL-TSLLSYNIDGLILSERHH------TARTLKM
IEVAGIP-VIELM-DCSSPC-----I-DLAVGFNNFEAARQMTQQIIA-KG-HRYVVYFG
A-RQ-DERTV-IKQQGYEQAMRE-SG--LVPM--SVMTSRSSSY--SAGAELLLEAQAS-
YPQ-I-D---SIFCTNDDLAIGAVFECQRQGLSIPHD-----MAIAGFHGHD-IGQSMVP
KLASVLTPRERMGQIGAERLLARL--RGEVVTPKMVDVGFTLLPGGSI------------
------------------------
>GNTR1068
----------------MSNKKKRPTLQDVANLVGVTKMTVSRCLRDSS---QVSEALRDK
ISAAVDELG-YIPNRAPDILSNAKSNA---IGVLV-------PSLTNQV-FAEVIRGIEQ
ITAPAGYQTMIAHY-G-Y-SAELEEQSI-ASLLSYNVDAIILSENVH------TDRARKM
LQTVSIP-VIEIM-DSVSPR-----I-EQAVGFDNFEAARAMTKTMLD-RG-RTNIAYLA
A-RM-DERTR-LKMAGYEHAMQE-AD--KTPV--TLQTEDASSF--TLGAKLIGELLEK-
HPQ-V-N---GIFCTNDDLAIGAFYECVRRGIQVPEQ-----MAIAGFHGHD-ITVAMTP
RLATVVTPREQIGKVAAEQVVARL--QGNNEWVAKLDLGYEIEVGESI------------
------------------------
>GNTR1615
----------------MLSKKKRPTLQDVANLVGVTKMTVSRCLRDSS---LVSEALRDK
ISAAVDELG-YIPNRAPDILSNAKSNA---IGVLV-------PSLTNQV-FAEVIRGIEQ
VTAPAGYQTMIAHY-G-Y-SAELEEQSI-ASLLSYNVDAIILSENVH------TDRARKM
LQTVSIP-VIEIM-DSVSPR-----I-EQAVGFDNFEAARAMTKTMLD-RG-RTNIAYLA
A-RM-DERTR-LKMAGYEHAMQE-AD--KTPV--TLQTEDASSF--TLGAKLIGELLDK-
HPE-V-N---GIFCTNDDLAIGAFYECVRRGIQVPEK-----MAIAGFHGHD-ITVAMTP
RLATVVTPREQIGKVAAQQVVARL--QGNKEWVAKLDLGYEIEVGESI------------
------------------------
>GNTR1624
----------------MMNNKKRPTLQDVADHLGITKMTVSRYLRNPQ---LVAENTRQK
IAQAIELFG-YIPNRVPDILSNSKSRA---IGVLL-------PSFTNHV-FADVLKGIES
VTDAAGYQTMLAHY-G-Y-SEHKEEQRI-ESLLSYNVDGLILSENHH------TPRTLKM
LEVANIP-VIEIM-DTHELG-----L-QQTIGFDNVVAAQTMTDTMIA-RG-CQNIVYFS
A-RM-DKRTT-LKMKGYELAMKK-HR--LKPR--FIATEESSSF--TLGGQQLRLALDK-
YPQ-M-D---GIFCTNDDLAIGALFECQRLGIQVPEQ-----IAIAGFHGHD-VGRSITP
RLASVITPRFEIGKVAAEQLLHRL--MQQPPQSHLIDLGYQIYIGESI------------
------------------------
>GNTR1097
-----------------MSKHKRPTLQDIAEHLGITKMTISRYLRNPA---SVAEETGKR
IAVAIEQFG-YIPNRAPDILSNAKSKA---IGVLL-------PSLTNQV-FADVLKGIES
VTDAAGYQTMLAHY-G-Y-SEQKEEQRI-ESLLSYHVDGLILSENHH------SERTLKM
LSVAKIP-VIEIM-DTSEKG-----L-QQAVGFDNIFAAQAMVETMIK-RG-CRQVVYFS
A-RM-DKRTR-LKMQGYELAMQK-HK--LTPY--TIATEESSSF--TLGARQLHIALEK-
YPN-I-D---GIFCTNDDLAIGALFECQRLGIKVPQQ-----IAIAGFHGHD-VGQSITP
QLASVITPRFEIGKVAAQQLLNRI--NHQTPQDEMINLGYKIHTGETI------------
------------------------
>GNTR1100
-----------------MSKHKRPTLQDIAEHLGITKMTISRYLRNPS---SVAEETGKR
IAVAIGQFG-YIPNRAPDILSNAKSKA---IGVLL-------PSLTNQV-FADVLKGIES
VTDAAGYQTMLAHY-G-Y-SEQKEEQRI-ESLLSYHVDGLILSENHH------SERTLKM
LSVAKIP-VIEIM-DTSEKG-----L-QQAVGFDNIFAAQAMVETMIK-RG-CRQVVYFS
A-RM-DKRTR-LKMQGYELAMQK-HK--LTPY--TIATEESSSF--TLGARQLHIALEK-
YPN-I-D---GIFCTNDDLAIGALFECQRLGIKVPQQ-----IAIAGFHGHD-VGQSITP
QLASVITPRFEIGKVDAQQLLNRI--NPQTPQDEMINLGYKIHTG---------------
------------------------
>GNTR1132
---------------MTTKPKHRPTLNDVAKQVGVTKMTVSRYLRDPS---SVAESTREK
IAVVVEELG-YVASRAPDILSNRNSKA---IGILL-------PSLSNQV-FASLLQGIES
VTKKEGYQTLITHY-G-Y-SAEEEEEKI-ASLLSYHVDGLILTESIH------SERSYKM
INAAAIP-VVETI-DLPEHP-----I-DMAVGLDHKQAAFDLVSKMIE-YG-RCNIVYFA
A-RL-DRRTQ-LRCDGYIQAVEV-KG--LTPR--IVSTEEHSSF--TQGRELMRQALAQ-
HPE-L-D---AVFCTNDDLAIGAMMHCQEHNVAIPSQ-----VAIAGYNALD-IGKAISP
TLASVNTPREEIGAAAATLLLKKL--AGKKVANPIQDIGYSLYLGESLGKPKVESK----
------------------------
>GNTR1127
------------MSNLHTQRKTRPTLQDIADRVGVTKMTVSRFIRDPN---SVAEKTREK
ISAMINELG-YIQNRAPAMLSKSSSKA---IGILL-------PSLSNQV-FANLVQGIEQ
VTKERGYQTLIAHC-N-Y-DELEEEEQI-SFLLSYQVDGLILTETKH------TDRTRQM
LKSAGVP-VVETM-ELPENP-----I-DMAVGLDHMEAAYHVVTQMIA-SG-KRHIMYFG
A-RL-DTRTK-LRRQGYDKAMIE-AG--LLAR--HILTDEHSSF--TLGGALLIEGLEL-
MPE-L-D---GIFCTNDDIAIGAMMECAHRGISVPND-----ISIVGYNALD-IGQAISP
RLVSVDTPRFDIGKKSAELLLDAL--ANKRQDQKVVDMGFSLTEGDSL------------
------------------------
>GNTR1111GNTR
-----------------MTKKQRATLQDVADQVGVTKMTVSRYLRSPD---SVAAATREK
IALAVEALG-YIENRAPAMLSKSSSKA---IGILL-------PSLSNQI-FASFVQGIEA
VTKANGYETLLAHF-G-Y-DEEEEERKI-ASLLAYQVDGLILTESHH------TQRTLQM
IASSGVP-VVETM-ELPANP-----I-DMAVGMDHVEASYQAVKKIIA-AG-KRSIAYFG
A-RL-DTRTK-LRMQGYDQAMQE-AG--LPIK--HVLTGSHSSF--SLAAQLLDEAFAR-
YPD-L-D---GVFCTNDDIAIGTLLVAQQRGIRVPEQ-----LSVIGYNALD-IGRTITP
KLTSVDSPRYAIGEKSAELLIAAL--KGERAEEHIVDMGYRFTAGESV------------
------------------------
>GNTR1116
--------------MAQHNKKPRTTLQDVADQVGVTKMTVSRYMRNPD---SVAEKTREK
IATAIEQMG-YIENRAPAMLSKSSSRA---IGILL-------PSLSNQI-FASFVQGIET
VTKAHGYETLLAHF-S-Y-DELEEERKI-ASLLSYQVDGLILTESHH------TERTMQM
IKNAGIP-VVETM-ELPAQP-----I-DMAVGLDHEDASYSVVKRMLA-SG-KRTIVYFG
A-RL-DTRTK-LRMQGYDRAMRE-AG--LEPK--HVLTGEHSSF--SLADELLERALAT-
YPE-M-D---GVFCTNDDIAIGTLLCAQQRGIEVPKQ-----LAIVGYNALD-IGQTIRP
KLTSVDTPRFQIGEKSAELLLARL--RGETLEQNVVDMGYRITAGESV------------
------------------------
>GNTR1124
--------------MTEQHKKTRTTLQDVADKVGVTKMTVSRYMRNPD---SVAAKTRVK
IAAVIEEMG-YIENKAPAMLSKSSSKA---IGILL-------PSLSNQI-FAAFVQGIET
VTKENGYETLLAHF-S-Y-DAVEEEEKI-ASLLSYQVDGLILTESHH------TPRTLQM
IKNSGVS-VVETM-ELPSNP-----I-DMVVGLDHIDASYHVVKRMIE-AG-KRSIAYFG
A-RL-DARTK-LRLQGYDKAMHE-AG--LEPK--HVLTEQHSNF--SLAEDLLERALAD-
SPD-L-D---GVFCTNDDIAIGTLLIAQQRGIQVPQQ-----LSVVGYNALD-IGQTIRP
KLTSVDTPRYEIGKKSAELLLTRL--KGEPVVETVVDMGYRITDGESV------------
------------------------
>GNTR1125
--------------MTMEAKRSRPTLQDIADRVGITKMTVSRYMRNPD---SVAQATRDK
IAQVVEELG-YIHNRTPAMLSKSSSKA---IGILL-------PSLSNQV-FSSFAQGVEH
VTNLNGYDTLIAHY-S-Y-DRDVEEKKI-ESFLSYQVDGLILTDTNH------TERTLQM
IKTAGIP-VVEAM-DLPVNP-----I-DMAVGLDHMQAAYEVVTQMIA-KG-KRNIAYFG
A-RL-DTRTQ-LRMHGYDKAVTE-AG--LEPL--HVLTKEHSSF--ALGSTLLDKALLI-
QPE-L-D---GVFCTNDDIAIGTIMACRAKQQRVPED-----ISVVGFNALD-MGKVISP
TLASIDTPRFEIGKKSAELLLSAL--SGAPSEQKVFDMGFTITEGESL------------
------------------------
>GNTR1126
--------------MSTENRKSRPTLQDIADRIGITKMTVSRYMRNPE---SVAVATREK
IAKIVEELG-YIQNRAPAMLSKSSSKA---IGVLL-------PSLSNQV-FANFAQGIET
VTKANGYETLIAHF-S-Y-SEEEEESKI-AALLSYQVDGLILTSTNH------TTRTLQM
IKTAGIP-IIEAM-ELPDNP-----I-DMAVGLNHELAAYTVVKEMIE-AD-KYNTVYFG
A-RL-DTRTQ-LRMNGYDRAMQE-AN--LEPV--HILTEEHSSF--TLGRHLLDRALTE-
QPN-L-N---GVFCTNDDIAIGTIMACQARGISVPNQ-----ISVVGYNALD-IGQAMSP
KLTSIDTPRFEIGEKSAQLLLSAL--AGDVIEQKVFDMGFTVTEGESL------------
------------------------
>GNTR1128
--------------MTTDTRKSRPTLQDIADKIGITKMTVSRYMRDPN---SVAESTRVK
IQAVVEELG-YIQNRAPAMLSKASSKA---IGVLL-------PSLSNQV-FANFTQGIEA
VTNARGYETLIAHF-S-Y-SKNIEENKI-AALLSYQVDGLILTSSEH------TPRTLQM
IKTAGIP-IIEAM-ELPENP-----I-DIAVGLNHELAAYTVVNAMLS-KG-KKHIVYFG
A-RL-DTRTQ-LRMNGYNKAMKE-AG--LKPV--HILTEAHSSF--TLGQKLLEQTLNE-
YPN-V-D---GIFCTNDDIAIGSIMACQEKKIAVPEQ-----ISVVGYNSLD-IGQAMKP
KLTSVDTPLHAIGEKSAQLLLDAL--AGKSPEQKIFDLGFTITQGESL------------
------------------------
>IDNR-AUNN3-1644
-------------------------MQDIATLAGVTKMTVSRYIRSPK---KVARETGER
IAQIMEEIN-YIPNRAPAMLLNAQSYT---LGVLI-------PSFQNQL-FADILAGIES
VTSGHNYQTLIANY-N-Y-NRDSEEESV-INLLSYNIDGIILSEKYH------TLRTVKF
LRSATLP-IVELM-DIQGDR-----L-DMEVGFDNRQAAFDMVSTMLD-KRQRRKILYLG
S-KD-DIRDE-QRYHGYCDAMTR-RG--LAPL--RINPRAISSI--HLGIQLMRDALAA-
HPD-V-D---GVFCTNDDIAMGALLWCRERQLAVPEQ-----ISIAGFHGLE-MGRQMIP
SLASVITPRFEIGRRAAQMLLNKI--KNNDLNHNTIDLGYQIYHGSTL------------
------------------------
>IDNR-AUNN3-1133IDNR-E.COLI
------------------MRNHRISLQDIATLAGVTKMTVSRYIRSPK---KVAKETGER
IAKIMEEIN-YIPNRAPGMLLNAQSYT---LGILI-------PSFQNQL-FADILAGIES
VTSEHNYQTLIANY-N-Y-DRDSEEESV-INLLSYNIDGIILSEKYH------TIRTVKF
LRSATIP-VVELM-DVQGER-----L-DMEVGFDNRQAAFDMVCTMLE-KRVRHKILYLG
S-KD-DTRDE-QRYQGYCDAMML-HN--LSPL--RMNPRAISSI--HLGMQLMRDALSA-
NPD-L-D---GVFCTNDDIAMGALLLCRERNLAVPEQ-----ISIAGFHGLE-IGRQMIP
SLASVITPRFDIGRMAAQMLLSKI--KNNDHNHNTVDLGYQIYHGNTL------------
------------------------
>IDNR-AUNN3-1141
------------------MRNHRISLQDIATLAGVTKMTVSRYIRSPK---KVAKETGER
IAKIMEEIN-YIPNRAPGMLLNAQSYT---LGILI-------PSFQNQL-FADILAGIES
VTSVHNYQTIIANY-N-Y-DRDSEEESV-INLLSYNIDGIILSEKYH------TIRTVKF
LRSATIP-VVELM-DVQGER-----L-DMEVGFDNRQAAFDMVCTMLE-KRVRHKILYLG
S-KD-DTRDE-QRYQGYCDAMML-HN--LSPL--RMNPRAISSI--HLGMQLMRDALSA-
NPD-L-D---GVFCTNDDIAMGALLLCRERKLAVPEQ-----ISIAGFHGLE-IGRQMIP
SLASVITPRFDIGRTAAQMLLSKI--KNNDHKHNTVDLGYQIYHGNTL------------
------------------------
>IDNR-B1159
------------------MKNQRVTLQDIALLAGVTKMTVSRYLRTPD---KVAAETAAK
IAQVMKEVN-FTDSDEARSS--QKP-R---IGVLI-------PSFNNQI-FADLLAGIES
ITLEHGYQTLVVNY-D-Y-SRQREEEQI-IQLLAYPIAGLILTDSEH------TLRAEKY
LAATKIP-VAQVM-SLEGPE-----G-RIAVGFDNYQAGFDMTEALLA-SG-KRQVVYFG
A-MS-DARDT-KRFQGYCRAMEN-QG--LTPR--QITPHRVSSV--SVGSDMLA-MARQL
YPS-L-D---GILCTNDDLAVGVLQACLRLGLKVPQD-----IALSGFHGLD-IGKATTP
GIASVITPRFDMGKVATEILLKRI---KGVPCIERVDLHYRISLGGTI------------
------------------------
>IDNR-B1150IDNR-Y.PESTIS
------------------MKNQRVTLQDIALLAGVTKMTVSRYLRMPE---KVAPETGER
IAQVMAEVN-YSADPESETSLNQKSPR---IGILV-------PSFNNQI-FSDLLAGIES
ITVANGYQTLVVNY-N-Y-NKAREEEQI-INLLSCQISGLILTDSEH------TLRADKY
LNAAEIP-IAQVM-ELEPQE-----N-RITVGFNNYQAAYDMTTTLLA-SG-KQHIVYFG
S-MS-DARDR-KRYQGYSQAVTD-AG--FTPL--HITPNKVSSV--SIGAGMLA-LARQM
YPD-V-D---AIFCTNDDMAVGVLQECLKLGVAIPAE-----MAISGFHGLD-IGQATTP
ILASVTTPRFEMGKVAAEILIKKI---KKIPTIEQVDLHYRISLGGTI------------
------------------------
>IDNR-B1645
--MHNHLTHCALLFQVFAMKNQRVTLQDIALLAGVTKMTVSRYLRTPE---KVAPETAER
IAQVMAEVN-YAPDSEGENGLNQKIPR---IGILI-------PSFNNQI-FSDLLAGIES
VTAASGYQTLVVNY-N-Y-DKEREEEQI-VNLLSCQISGLILTDSEH------TLRADKY
LNAAEIP-VAQVM-DLEPQF-----N-RITVGFNNYQAAYDMTNTLLA-SG-KQNIVYFG
S-MS-DVRDR-KRYQGYSQAMVD-AG--FTPL--HITPNKVSSV--SIGAGMLA-LARQM
YPQ-V-D---AIFCTNDDMAVGVLQECLKIGMAIPAE-----MAISGFHGLD-IGQATTP
VLASVTTPRFEMGKVAAEILIKKI---KKIPTIEQVDLHYRISLGGTI------------
------------------------
>CSCR1481
----------------------MTSVKDVAKLAGVSLMTVSRALNDPG---KLSPETYQR
VRNAIDELQ-FVPSLSARRIRGDNLQTRT-IGVFA------LDTATTPF-AVELLLSIEQ
TAQQAGWNVFILNL-L-S-N-PPTDQNI-DLMLSHRPDGLIFSAMGL-------RKVSIP
QRLKSKP-LV-LA-NCVADDS----S-LVSYVPDDEMGQYRALHHAFS-KGYRRPLFINL
P-KQ-SLAWE-IRQAGMQRACEA-FG--LARD---ELLQYNLSE--HDAYWETAAILARH
MLDGR-PQFDILICGNDRIAFCAYQLLLGQGLKIPGD-----VAVLGYDNMIGIAELFIP
ALTTVQLPYYEIGRNAARHLIDSI----EVSGSQPVDCPLVVRESL--------------
------------------------
>CSCR1466
----------------------MTSVKDVARLAGVSLMTVSRALNNPE---KLSPETYQR
VRSAIDELQ-FVPSLSARRIRGDNLQTRT-IGVFA------LDTATTPF-AVELLLSIEQ
TAQQAGWNVFILNL-L-S-N-PPTDQNI-DLMLSHRPDGLIFSAMGL-------REVSIP
QRLKSKP-LV-LA-NCVADDS----S-LVSYVPDDETGQYRALHHAFS-QGYRRPLFINL
P-KQ-SLAWE-IRQAGMQRACLA-FG--LAAD---EHMQYNLSE--HDAYWETAAILERH
MIDGR-PQFDILVCGNDRIAFCAYQLLLGRGLKIPAD-----VAVLGYDNMIGIAELFIP
ALTTVQLPYYEIGRNAARHLIEGL----DVSGTQPVDCPLVVRESL--------------
------------------------
>CSCR1491
----------------------MTSVKDVARLAGVSLMTVSRALNNPE---KLSPETYQR
VRSAIDELQ-FVPSLSARRIRGDNLQTRT-IGVFA------LDTATTPF-AVELLLSIEQ
TAQQAGWNVFILNL-L-S-N-PPTDQNI-DLMLSHRPDGLIFSAMGL-------REVSIP
QRLKSKP-LV-LA-NCVADDS----S-LVSYVPDDETGQYRALHHAFS-QGYRRPLFINL
P-KQ-SLAWK-IRQAGMQRACQA-FG--LATG---ELLQYNLSE--HDAYGETAGILERH
MTDGR-PQFDILICGNDRIAFCAYQLLLGRGLKIPGD-----VAVLGYDNMIGISELFIP
ALTTVQLPYYEIGRNAARHLIEGL----EVSGTQQVDCPLVVRESL--------------
------------------------
>CSCR1480
----------------------MASVKDVARLAGVSFMTVSRALNTPE---KVNQETLAK
VLQAVETLG-YVPSLSARKIRGGASRGKT-IGVFA------LDTATTPF-AVEMLLSMER
TAREHGWNIFILNV-F-E-V-PPSQQTI-DLMLSHQPDGIIFSAMQL-------RTVEIP
AGLRSLP-LV-LS-NCVSLEP----G-VACYVPDDADGQYQAVRHALK-RGYRRPLCINL
P-QA-SLAWQ-PRQLGLCRALAE-AG--ISVA--DVPQYSLSQD--DAYQETLSVLETQL
RESQEGPAFDLLICGNDRIALVAYQYLLSRGLRIPNQ-----VAVLGYDNMIGVAELFYP
PLSTVQLPYYEMGRRSVQYIIECR----NEPGIQRVECPVVERESC--------------
------------------------
>CSCR1470
----------------------MVSVKDVARLAGVSPMTVSRAINTPE---KLNPETLAK
VRQAIEALN-YVPSLSARKIRGGHSSGKT-IGVFA------LDTATTPF-AVEMLLSVER
TAREHGWNVFILNL-F-E-I-PPSQQAI-DLMLSHRPDGIVFSTMQL-------RELEIP
PALLGKP-LV-LS-NCMSTGP----G-VACYVPDDADGQYRAMRQALG-RGYRRPLCINL
P-RH-SLAWK-LRQQGLSRALAE-AG--IPAD--SVRQYDISTD--DAYGETVAELERRL
DETNGRPAFDLLVCGNDRIALVAYQYLLSRGLRIPAD-----VAVLGYDNMVGIAELFYP
PLSTVQLPYYEMGRRAAQHLIEER----DEPFTHWVPCPVVSRQSW--------------
------------------------
>CSCR258
----------------------MASLKDVAKLAGVSLMTVSRAINEPD---KLRPDTYQR
VKLAIDQLD-YVPDLAARRIRGDSSRVQT-LGVLA------LDTATTPF-SVDMILSIEK
TAREHGWNSFVVNL-F-A-D-DSAEHTI-DLLLAHRPDGVIFTTMGL-------RQVSLP
AKLLDKK-LV-LA-NCVCPEH----A-VASYIPDDEQGQYDAMRTLIA-KGYRAPLCIHL
P-EN-TLAAG-LRRRGLERAWRE-AG--GDVE-RLRQYHLDLTD-GDEHYRDSVELLQRH
FSPGQ-RDCDVVVCGNDRVAFMVYQVLLAQGWKIPQQ-----VGVLGYDNMVGIGQLFLP
PLTTVQLPHYELGRQAALHLINQL----DHRETRKVACPLLLRESL--------------
------------------------
>CSCR1492
----------------------MASLKDVAQRANVSLMTVSRAINEPE---RLRPETYKK
VMEAVDALG-YVSDLSAKKIRGAKTTANT-IGVLA------LDTMTTPF-SVEITLSIEE
TARAHGWNSFVVNM-F-S-N-DKPEKMV-DLLLAHRPDGIIYTAMGL-------RQVPVP
EKLHKYR-CV-LA-NCESTSG----P-FPTYIPDDEQGQYLGVKALLA-AGYRQLLCIHL
P-KG-IVATD-RRRAGMERACRE-AG--VDPD---AMFHHYLPP-GERHHIDAAEIAGHY
LSGAR-PMFDAVVCGNDRVAFVIYQVLLGRGLRIPQD-----VAVLGYDNMVGTGELFLP
PLSTVQLPHYEIGRLSALHLIQGL----DHRDTVRVDSPWLPRASI--------------
------------------------
>CSCR1474
----------------------MASLKDVAKLANVSLMTVSRALNTPE---RLKPETLAR
VQAAIAETN-YVPDLSAKKIRGARATPST-IGVLA------LDTVTTPF-SVEITLSIEE
TARAHGWNSFVVNM-F-S-D-DSPEAVV-DLLLSHRPDGIIFTTMGL-------RQVPLP
DKLLTLP-CV-LA-NCESLSQ----P-VASYIPDDEQGQYDAVKALLA-AGYRHPLCLHL
P-AS-QLATI-RRRQGLERACRE-AG--IEPD---HLIHSYMGQ-GDEHYHDIPAVVLAH
IREGK-PGFDSVICGNDRIAFMVYQTLLGQGLRIPQD-----VAVVGYDNMVGIGDLFLP
PLSTVQLPHYDIGRLSALHIIHGD----NHRETRKVASPWLPRASH--------------
------------------------
>CSCR259
-----------------MAEEKMASLKDVAKLANVSLMTVSRALNTPE---RLKPETLAR
VQAAIAETN-YVPDLSAKKIRGARATPST-IGVLA------LDTVTTPF-SVEITLSIEE
TARAHGWNSFVVNM-F-S-D-DRPEAVV-DLLLSHRPDGIIFTTMGL-------RQVPLP
EKLLTLP-CV-LA-NCESLSQ----P-VASYIPDDEQGQYDAVKALLA-AGYRRPLCLHL
P-AS-QPATI-RRRLGLERACRE-AG--IEPD---HLSHSYMGQ-GDEHYHDIPAVVLAH
IREGK-PGFDSVICGNDRIAFMVYQTLLGQGLRIPQD-----VAVVGYDNMVGIGDLFLP
PLSTVQLPHYDIGRLSALHIIHGD----NHRETRKVASPWLPRASH--------------
------------------------
>CSCR1496
----------------------MASLKDVAKLANVSLMTVSRALNTPE---RLKPETLAR
VQAAIAETN-YVPDLSAKKIRGARATPST-IGVLA------LDTVTTPF-SVEITLSIEE
TARAHGWNSFVVNM-F-S-D-DRPEAVV-DLLLSHRPDGIIFTTMGL-------RQVPLP
EKLLTLP-CV-LA-NCESLSQ----P-VASYIPDDEQGQYDAVKALLA-AGYRRPLCLHL
P-AS-QPATI-RRRLGLERACRE-AG--IEPD---HLSHSYMGQ-GDEHYHDIPAVVLAH
IREGK-PGFDSVICGNDRIAFMVYQTLLGQGLRIPQD-----VAVVGYDNMVGIGDLFLP
PLSTVQLPHYDIGRLSALHIIHGD----NHRETRKVASPWLPRASH--------------
------------------------
>CSCR1471
----------------------MVSLKDVAQLAGVSMMTVSRVLNHPD---TVRPETRKR
VMQAVQTLN-YIPDHSARKIRTQRNNAST-IAILA------RDTATTPF-SVEILLAIEQ
TAREKGWNSFLINI-F-S-E-QDSERAV-RQLLAQRPDGIIYTTMGL-------RHVTLP
DVLKGEN-VI-LA-NCQSDDK----S-LPAYIPNNFDAQYQATRYLID-RGYQKPLCFWL
P-DA-EAASR-DRRNGFEHAWQT-AG-RSLSD----TSQHHMML-GDEHYTDLAELLAIK
LKDNH-PDFDVLICGNDRIAFIAYQVLLAHGIAIPEQ-----VAVLGFDNQVGMGNLFLP
PLSTIQLPHDEIGRQATLHIIENR----ENGGCQQLPCPLLIRSST--------------
------------------------
>CSCR1487
----------------------MASLKDVARLAGVSMMTVSRVMHNAE---SVRPATRDR
VLQAIQTLN-YVPDLSARKMRAQGRKPST-LAVLA------QDTATTPF-SVDILLAIEQ
TASEFGWNSFLINI-F-S-E-DDAARAA-RQLLAHRPDGIIYTTMGL-------RHIMLP
ESLYGEN-IV-LA-NCVADDP----A-LPSYIPDDYTAQYESTQHLLA-AGYRQPLCFWL
P-ES-ALATG-YRRQGFEQAWRD-AG-RDLAE----VKQFHMAT-GDDHYTDLASLLNAH
FKPGK-PDFDVLICGNDRAAFVAYQVLLAKGVRIPQD-----VAVMGFDNLVGVGHLFLP
PLTTIQLPHDIIGREAALHIIEGR----EGGRVTRIPCPLLIRCST--------------
------------------------
>CSCR245CSCR-E.COLI
----------------------MASLKDVTRLAGVSMMTVSRVMHNAE---SVRPATRDR
VLQAIQTLN-YVPDLSARKMRAQGRKPST-LAVLA------QDTATTPF-SVDILLAIEQ
TASEFGWNSFLINI-F-S-E-DDAARAA-RQLLAHRPDGIIYTTMGL-------RHITLP
ESLYGEN-IV-LA-NCVADDP----A-LPSYIPDDYTAQYESTQHLLA-AGYRQPLCFWL
P-ES-ALATG-YRRQGFEQAWRD-AG-RDLAE----VKQFHMAT-GDDHYTDLASLLNAH
FKPGK-PDFDVLICGNDRAAFVAYQVLLAKGVRIPQD-----VAVMGFDNLVGVGHLFLP
PLTTIQLPHDIIGREAALHIIEGR----EGGRVTRIPCPLLIRCST--------------
------------------------
>CSCR249
----------------------MASLKDVARLAGVSMMTVSRVMHNAE---SVRPATRDR
VLQAIQTLN-YVPDLSARKMRAQGRKPST-LAVLA------QDTATTPF-SVDILLAIEQ
TASEFGWNSFLINI-F-S-E-DDAARAA-RQLLAHRPDGIIYTTMGL-------RHITLP
ESLYGEN-IV-LA-NCVADDP----A-LPSYIPDDYTAQYESTQHLLA-AGYRQPLCFWL
P-ES-ALATG-YRRQGFEQAWRD-AG-RDLAE----VKQFHMAT-GDDHYTDLASLLNDH
FKSGK-PDFDVLICGNDRAAFVAYQVLLAKGVRIPQD-----VAVMGFDNLVGVGHLFLP
PLTTIQLPHDIIGREAALHIIEGR----EGGRVTRIPCPLLIRCST--------------
------------------------
>CSCR256
----------------------MVSLKEVANLASVSLMTASRAINSPE---QLRPETYQR
VMQAIESLN-YVPDFAARKMRGHATKTST-LAVLA------WDTATTPF-SVEILLSIEL
TAREFGWNSFLVNL-T-S-R-EDSQRAL-NQLLAQRPDGIIFTAMGL-------RQVTIP
ERFRDKN-IV-LA-NCVSESH----S-IPSYIPDDFDGQYQAMKLLLQ-RGYQRPLCLYL
P-EC-TLAGK-ARRAGVEKAWQE-SA-LPTEQ----LNQCHIAW-GDEHYQDVIPLLERH
CPKGK-PNFDVLICGDDRIAFLAYQVLLAKGVVIPQQ-----VAVIGYGDMVGMGELYLP
PLTTVQLPYYDIGRQAALHLIRGR----ESRAIHRLPCPLLERGSIRDSMPNNCVPLFSK
QR----------------------
>CSCR254
----------------------MASLKEVAHLASVSLMTVSRAINNPE---QLRPETYQR
VMQAIEALN-YVPDFSARKMRGNTTKTST-LAVLA------WDTATTPF-SVEILLSIEL
TAREFGWNSFLVNL-T-S-Q-EDSERAV-NQLLAQRPDGIIFTSMGL-------RQVTIP
DRLRDKN-IV-LA-NCVSENH----S-IPSYIPDDFDGQYQAMKFVLR-QGYQRPLCIYL
P-ES-TLAGK-ARRAGAEKAWQE-ST-LPMAQ----LRQCHLAW-GDEHYQDVISLLDRY
CPENR-PDFDVLICGNDRIAFLAYQVLLAKGIAIPQQ-----VGVMGYDNMVGIGELFLP
PLTTVQLPHYDIGREAALHLIEGR----ESRLTHRLPCPLLKRASL--------------
------------------------
>CSCR1495
----------------------MASLKEVAHLASVSLMTVSRAINNPE---QLRPETYQR
VMQAIEALN-YVPDFSARKMRGNTTKTST-LAVLA------WDTATTPF-SVEILLSIEL
TAREFGWNSFLVNL-T-S-Q-EDSERAV-NQLLAQRPDGIIFTSMGL-------RQVTIP
DRLQDKN-IV-LA-NCVSENK----S-IPSYIPDDFDGQYQAMKLVLH-RGYRRPLCIYL
P-EQ-TLAGI-ARRAGGEQAWRE-AT-LPMDQ----LRQCHLAL-GDEHYQDVVALLDRF
CPEGK-PDFDVLICGNDRIAFLAYQVLLAKGIHIPQQ-----VAVVGYDNMVGIGELFLP
PLTTVQLPHYDIGREAALHLIEGR----ESRLTHRLPCPLLERASM--------------
------------------------
>CSCR1465
----------------------MASLKDVAQLANVSLMTVSRAINNPE---LLKPETLKQ
VQQAIEALN-YIPDFSARKIRGKNSRVST-LGVLA------LDTATTPF-SVEMILSIED
TARKYGWSSFVVNM-T-S-N-LDHDRAV-RQLLSQRPDGIIYTTMGL-------REVDIP
SALFSHS-VV-LA-NCVAKDG----K-FPTYIPDDFNGQYHAVSRLIE-KGYRRPLCLYL
P-QQ-TIAGK-VRREAVEEAWKQ-AG-LPLES----LTQYHLEW-GDEHYRDVVALINQH
FSPER-ADFDVVICGNDRIAFLAYQVLLGRGLRIPED-----IAVLGYDNMIGVRDLFYP
PLTTVDLPHYQLGEQAALHIIEEK----QDVECHYIPCNLLERDSV--------------
------------------------
>CSCR1468
----------------------MASLKDVARLANVSLMTVSRAINSPE---LLKPETLKQ
VQQAIESLN-YVPDFSARKIRGKSSRVST-VGVLA------LDTATTPF-SVEIILSIEQ
TARQFGWSSFVVNI-T-S-S-EDSERAV-RQLLSQRPDGIIYTTMGL-------REVAIP
ETLHNNR-LV-LA-NCIDKNG----Q-FPAYVPDDFNGQFNAVKRLIE-KGYRNPLCLYI
P-QE-TLAGK-MRREAVESAWAS-AD-LPLAS----LQQHHLEL-GDEHYLDVIALINSH
FKNKK-PNFDVIICGNDRIAFLAYQVLLSRGLRIPQD-----IAVLGYDNMIGVGELFYP
PLSTVVLPHYQLGQQAALHIIEER----QQNSVEYVACDLLERNSF--------------
------------------------
>EBGR3059
----------------------MATLKEIAEAANVSVATVSRVLNDDP-TLSVKAQTRQK
ILEAAERLE-YKVQPS-KRHSGHRLTFAA-LFTYK-----QGIEINDPY-YLAMRYGIET
QCEKLGIS-LVACY-D-F-N-GEKALPA--------ADGLLVIGRPQ-------PVLHEQ
LGQQKVP-VV-FL-DGVVEDP----Q-FDCVNVDLYKISQKVIDYFIG-RG-YSRIGFIG
G-RD-DPAFA-DQREQAFVEYGR----LKNVV-----QPQDIYI-GDFSSQAGYQCAKRM
LEDTS-DYPPALLVATDSIAIGVLRALHEKGIQVPGQ-----IALISVNDIP-TARFIFP
ALSTVRIPSETLGAQAVNLLMERI--RDERTIPLSIFVPSSLQLRDTTLA----------
------------------------
>EBGR1331
----------------------MATLKKIAGEAKVSLATVSRVLNEDP-TLSVKEETRRR
IFEIAEKLE-YKTSRTRKLAASLPTNTKPPLNFLALYCYKQDIEINDPY-YLAIRHGIEI
QCAKFNIT-LTNSY-E-A-N-LDIHEKH--------LDGVLLIGRQT-------KDTLKA
LKKRCKN-IV-YI-DYTDHDQ----D-FDSVDIDLIKISKEVVNFFIN-QS-YNRIGFIG
G-RD-NQEIP-DIREKAFYEYGK----LKGVV-----FKNDLYC-GDFSSLSGYQLAKEM
L-K-T-DHPKAFFIASDSIAIGVLRAIHEQGLSIPDD-----IALISVNDIP-TAQFTFP
SLSTVRIHSELMGSQGVNLLIERQ--RDNRKIPLRVYIPSDLRLRNTTK-----------
------------------------
>EBGR3066
----------------------MATLKDIATEAGVSLATVSRVLNDDP-TLNVKEETRHR
ILEIAEKLE-YKSSSSHRTQVNVVNQHHI-LALYS---YQQKLEINDPY-YLSIRHGIET
QCEKLGIE-LTNCY-E-H-HSVP---------AIKKLTGVLVVGKAS-------EAICHT
AASLTDN-IC-FI-DFQPPGG----K-YDFVDTNLRQISQEIIDFFIQ-QG-ATRIGFIG
G-QD-VPGDA-DIREVAFAEYGK----LKGVV-----SESDIYR-GSFSSASGYDLAKEM
LAK-K-DYPSALFVASDSIAIGVLRAIHEEGIRIPEQ-----ISLISINDIP-TARFTFP
PLSTVRIHSEMMGIQGVNLLIEKV--RDGRVLPLQVYVPSQLKLRGTTR-----------
------------------------
>EBGR1300
----------------------MATLKDIAIEAGVSLATVSRVLNDDP-TLNVKEETKHR
ILEIAEKLE-YKTSSARKLQTGAVNQHHI-LAIYS---YQQELEINDPY-YLAIRHGIET
QCEKLGIE-LTNCY-E-H-SGLP------D---IKNVTGILIVGKPT-------PALRAA
ASAWTDN-IC-FI-DFHEPGS----G-YDAVDIDLARISKEIIDFYIN-QG-VNRIGFIG
G-ED-EPGKA-DIREVAFAEYGR----LKQVV-----REEDIWR-GGFSSSSGYELAKQM
LAR-E-DYPKALFVASDSIAIGVLRAIHERGLNIPQD-----ISLISVNDIP-TARFTFP
PLSTVRIHSEMMGSQGVNLVYEKA--RDGRALPLLVFVPSKLKLRGTTR-----------
------------------------
>EBGR1306
----------------------MATLKDIAIEAGVSLATVSRVLNDDP-TLNVKEETKHR
ILEIAEKLE-YKTSSARKLQTGAVNQHHI-LAIYS---YQQELEINDPY-YLAIRHGIET
QCEKLAIE-LTNCY-E-H-NGLP------D---IKNVTGILIVGKPT-------PALRAA
ASALTDN-IC-FI-DFHEPGS----G-YDAVDIDLARISKEIIDFYIN-QG-VNRIGFIG
G-ED-EPGKA-DIREVAFAEYGR----LKQVV-----REEDIWR-GGFSSSSGYELAKQM
LAR-E-DYPKALFVASDSIAIGVLRAIHERGLNIPQD-----ISLFSVNDIP-TARFTFP
PLSTVRIHSEMMGSQGVNLVYEKA--RDGRALPLLVFVPSKLKLRGTTR-----------
------------------------
>EBGR1321
----------------------MATLKDIATEANVSLATVSRVLNEDP-TLSVKEETKRR
IFEIAEKLE-YKTSSSRKTVSSKKQHHHF-LALYN---YKQEAEVNDPY-YLSIRHGIET
QCEKMDID-LTNCY-E-S-KIQT------N---SSQVTGILLVGRMT-------QEVIEQ
AKKLTDN-IC-YV-DFTDHSE----P-YDSVDIDLARISKEITNFFIN-QG-YERIGFIG
G-QD-DINTS-DIREIAFAEYGG----LKNVV-----SEQDIYR-GDFSSSSGYKLAKQM
LES-G-DYPKAMFIASDSIAIGVLRAVHEHGLSIPDD-----IALISVNDIP-TAKFTFP
SLSTVRIHSELMGIQGVNLLIEKS--RDGRTIPLRVYVPSKLKLRDTTK-----------
------------------------
>EBGR1315
----------------------MATLKDIATEAGVSLATVSRVLNDDP-TLSVKEETKHR
ILEIAEKLE-YRTSSSKKATKEAKQKHHF-LALYN---YKQEAEVNDPY-YLSIRHGIET
QCDRLGIT-LTNCY-D-S-VIDV------E---TQKITGILLVGKTD------KAIINKL
PKRLADS-IC-YI-DFSDSDS----V-YDSVDIDLARISKQVVDFFVE-QG-YQRIGFIG
G-QD-EPNTA-DIRENAFVEYGS----LKGVV-----SENDIYR-GDFSSLSGYDLAKAM
LAK-G-DFPTALFIASDSIAIGVLRAIHEFGLNIPQD-----IALISVNDIP-TARFTFP
PLSTVRIHSEMMGIQGVNLLVEKY--RDGRALPLQVHVPSKLKLRGTTK-----------
------------------------
>EBGR3061
----------------------MATLKDIATEAGVSLATVSRVLNEDP-TLSVKEETKRR
ILEIAEKLE-YRTSSAKKNSVAAVPAHHF-LALYN---YKPEAEINDPY-YLSIRHGIET
QCEKLGID-LTNCY-D-S-KIDP------D---VKKITGVLMVGKTT-------PAAMLR
ASKMTDN-IC-YL-DFSDDHG----D-FDSVDIDLVKISKEVTDFFIS-QG-FDRIGFIG
G-QD-EPGQA-DIREMAFAEYGQ----LKGVV-----NEADIYR-GDFSSSSGYKLAKSM
LER-S-DYPKALFIASDSIAIGVLRALLEHGLNIPRD-----VSLISVNDIP-NARFTFP
PLSTVRIHSEMMGIQGVNLLVEKA--RDGRALPLKVYVPSKLKLRGTTQERSQA------
------------------------
>UNNAMED2-809
----------------------MVTIKEIASAVGVSSATVSRVLNYDP-TLSISTRKRQA
IIETAEALN-YATPRNRNRAAAQAVGSGLKIALVH--FLDPAQELADPY-YVGVRLGIES
RCQALNSD-VVKVF-L-T-GNTP------EATILEGASGVVAVGHYY-------GDELEW
LRRHSRH-LV-FA-DYAPAGD----M-EDTVLSDVSQAMIRLLEAVHA-MG-YRRIGFIG
W-IDAFYGPD-NIHSERRCHTYIDWMTKTGLF-----DPELCLV-DPMTPDSGYRLAKAM
LSK-P-NPPKILITCNDNMALGAYRAINEMGLRIPDD-----VAVASFNDIP-VAQFLGP
PLSTVKIPAELIGETAVDLLVERL--SGREVAKKVVFGTEIIWRASTPAPTGAANPAEHM
VPASSASEVPG-------------
>UNNAMED2-1715
----------------------MVTIKEIASAVGVSSATVSRVLNYDP-TLSISTRKRQA
IIETAEALN-YATPRNRNRAAAQAVGSGLKIALVH--FLDPAQELADPY-YVGVRLGIES
RCQALNSD-VVKVF-L-T-GNTP------EATILEGASGVVAVGHYY-------GDELEW
LRRHSRH-LV-FA-DYAPAGD----M-EDTVLSDVSQAMIRLLEAVHA-MG-YRRIGFIG
W-IDAFYGPD-NIHSERRCHTYIDWMTKTGLF-----DPELCLV-DPMTPDSGYRLAKAM
LSK-P-NPPKILITCNDNMALGAYRAINEMGLRIPDD-----VAVASFNDIP-VAQFLGP
PLSTVKIPAELIGETAVDLLVERL--SGREVAKKVVFGTEIIWRASTPAPTGAANPAEHM
VPASSASEVPG-------------
>UNNAMED2-1713
----------------------MVTIKEIAAAVGVSSATVSRVLNYDP-TLSISTRKRQA
IIETAEALN-YATPRNRGRAAAQGVGAGQKIALVH--FLEPAQELADPY-YVGVRLGIES
RCQAMKSE-IVKVV-P-T-GSPP------EAAILEGASGVVAVGHYY-------GEALEW
LRRHSRH-LV-FA-DYAPAGD----A-DDSVLSDVAMAMTRLLEAVHR-MG-YRRIGFIG
W-IDAFHEPE-NIHSERRCRTFIDWMVKAGLY-----DPELCLV-ERMTPDSGYALTKAM
LSK-P-NPPKVLITCNDNMALGAYRAIQEMGLRIPED-----IAVASFNDIP-VAQFLGP
PLSTVKIPAELIGETAVDLLLERL--SGRDVAKKVVLGTEMVWRGSTPQPVDREPGRSMA
AREELRSV----------------
>GALR-C1549
----------------------MTTITDIAKAAGVSIATVSRILNYDA-TLAVTPETRQR
VLKTAEKLA-YKPRRRKRVATQTTVAL---IQWRS-----EQEELNDLY-YLQIQYAIEA
RAASIGYH-VQNLH-L-E-QL--------NAESVANVQGIIALGKYD-------AGEVAE
IKALGLP-IV-FV-DQNMLAF----D-CDSVTGDYAGPIAQIIDHFQK-VG-IDDIGFLG
G-LETSRSGR-EQFQDVRTATFDRVTKAAGID-----QAEFRLI-GEFTPDSGYRLMRQA
IEKLGERLPHAFIIANDTMAVGALRALNEADISVPQR-----VSVISFNDVA-VAKFTTP
PLSTVHAATDQMGQTAVELLQARL--NDAKRVPRQVNFKSELIMRASSL-----------
------------------------
>GALR-C776
----------------------MTTITDIAKAAGVSIATVSRILNYDT-TLAVTPETRQR
VLKTAEKLA-YKPRRRKRVSPQTTVAL---IQWRS-----EQEELNDLY-YLQIQYAIEA
RAASAGYH-LQSLH-L-E-QL--------AAETTQNVQGVIALGKYD-------AGEVAT
IKALAQP-VV-FV-DQNMLAF----D-CDSVTSDYAGPIEQIIHHFQS-VG-INDIGFLG
G-VETSRSGR-EQFQDVRTAAFDRVMHAENLM-----QPAFRFI-GAFTPDSGYELMKQA
ITKLGDTLPHGFIVANDTMAVGALRALNEAKIEVPQR-----VSVISFNDVA-VAKFTTP
PLSTVHAATDQMGQTAVELLQARI--KDPKRIPRQVNFKSELIMRASSL-----------
------------------------
>GALR-C1544
----------------METEKTMTTITDIAKAAGVSIATVSRILNYDT-TLAVTPETRQR
VLKTAEKLA-YKPRRRKRVSPQTTVAL---IQWRS-----EQEELNDLY-YLQIQYAIEA
RAASAGYH-LQSLH-L-E-QL--------GAETTQNVQGVIALGKYD-------AGEVAT
IKALAQP-VV-FV-DQNMLAF----D-CDSVTSDYAGPIKQIIHHFQS-VG-INDIGFLG
G-VETSRSGR-EQFQDVRTAAFDRVMHAENLM-----QPAFRFI-GAFTPDSGYELMKQA
ITKLGDTLPHGFIVANDTMAVGALRALNEAKIEVPQR-----VSVISFNDVA-VAKFTTP
PLSTVHAATDQMGQTAVELLQARI--KDPKRVPRQVNFKSELIMRASSL-----------
------------------------
>GALR-B448
----------------------MATIKDIAQTAGVSPATVSRVLNYDK-SMSVSDETRKK
IFDIAEQLN-YKKSKRQKKTVPQTHR----IAIVE--WYTELEELDDLY-YYSIRLGIEK
KAQELGYD--IVRI-F-N-ND--------SLSQLEQIDGIIAIGKFS-------SKQVKE
LEQYSPA-LV-FV-DSDTLDQ----G-HSCVTTDFEHAVTHVLDHFLQ-QG-FREIGMIA
G-REETADGT-TSLDDPRLACFCRYLSDKGLY-----QPTYVKT-GKFSSESGYQLMKDM
IDEQKEQMPKAFFIASDALSVGALRALQEAGIAVPQD-----VQIISFNDTS-IAKYVYP
PLSTVTVFTEEMGKQALQMLDQVI-KTDESPISYMIKLSTKLTLRESSL-----------
------------------------
>GALR-B445
----------------------MATLKDIAKLANVSSATVSRVLNKDK-TLSVGEETRHR
ILTIAEELG-YEKHKRSTNSNQERQK----IAIVQ--WYSEQEELNDLY-YYSIRIGLEK
RAQELGYD--VVRY-F-N-ND--------ILTISENVSGIIAIGKFS-------SEQINR
LENLSKN-LV-FV-DSDTLNA----G-HPCVTTDFDNAVVKVLDYFMQ-QG-FTKIGMIA
G-EERTTDQK-ELIVDQRFRTFKNYAYENNLY-----NPDYVFV-GDFSAPSGYALMKKA
ITELGDDLPQAFFVANDTLAIGALRALQEANISVPDR-----VSLISFNDTA-LTKQVFP
ALSSITVYTEEMGRTAVDILNHQL--IKRHTVPTMTRLATTLTLRESTK-----------
------------------------
>GALR-B446
----------------------MATLKDIAKLAKVSQATVSRVLNKDE-TLSVSQKTKHR
ILTVADELG-YQKHLKTTNSPQLRQK----IAIVQ--WYSQQEELNDLY-YYSIRIGIEK
RAQELDYD--IVRY-F-D-ND--------ISKVSADVVGLIAIGKFS-------TYQIAE
LEKLSDK-LV-FV-DSDTLNA----G-YPCVMTDFDNAVVKVLDYFLD-HG-LTKIGMIA
G-EEKTTDGR-ELLIDQRFRTFRNYAYEQDIY-----NPNYIFI-GDFSAQTGYHLMKKA
IKELKENLPQAFFIANDSLAIGALRALQEANIPVPNR-----VSLISFNDTA-LTKQVFP
ALSSITVFTKEMGRTAVDILNRQI--LNPHIIPSMTRLATQLTLRESSI-----------
------------------------
>GALR-B447
--------------------MIMATLKDIAKLAKVSQATVSRVLNKDE-TLSVSQKTKHR
ILMVADELG-YQKHLKTTNSPQVRQK----IAIVQ--WYSQQEELNDLY-YYSIRIGIEK
RAQELDYD--IVRY-F-D-ND--------ISKVSADIVGLIAIGKFS-------TYQIAE
LEKLSDK-LI-FV-DSDTLNA----G-YPCVMTDFDNAVVKVLDYFLD-HG-LTKIGMIA
G-EEKTTDGR-ELLIDQRFRTFRNYAYEQDIY-----NPNYIFI-GDFSAQTGYHLMKKA
IKELKENLPQAFFIANDSLAIGALRALQEANIPVPNR-----VSLISFNDTA-LTKQVFP
ALSSITVFTKEMGRTAVDILNRQI--LNPDIIPSMTRLTTQLTLRESSI-----------
------------------------
>GALR-B438
----------------------MATLKDIAQLASVSIATVSRVLNRDQ-SLSVTEETRHR
ILTVAEELG-YTKHLKTGESHKPKQK----IAIIQ--WVSEQGELDDLY-YYQIRLGIEK
RAQELDYD--ILRY-F-N-DH--------PFTLSEEVIGILCIGKFS-------RAQISA
FEEYQKP-LV-FL-DSDTLSL----G-HTCIITDFYTAMKQVVDYFLS-QG-MDRIGILT
G-LEETTDQE-EIIQDKRLENFRNYSQAKGIY-----HDELVFQ-GNFTAQSGYDLMKEA
IQSLGDQLPPAFFAASDSLAIGALRALQEAGISLPDR-----VSLISFNDTS-LTKQVYP
PLSSITVYTEEMGRAGMDILNKEV--LHGRKIPSLTMLGTRLTLRESTLNQE--------
------------------------
>GALR-B441
----------------------MATLKDIAQLASVSIATVSRVLNRDQ-SLSVTEETRHR
ILTVAEELG-YTKHLKTGESHKPKQK----IAIIQ--WVSEQGELDDLY-YYQIRLGIEK
RAQELDYD--ILRY-F-N-DH--------PFTLSEEVIGILCIGKFS-------RAQISA
FEEYQKP-LV-FL-DSDTLSL----G-HTCIITDFYTAMKQVVDYFLS-QG-MDRIGILT
G-LEETTDQE-EIIEDKRLENFRNYSQARGIY-----HDELVFQ-GRFTAQSGYDLMKEA
IQSLGDQLPPAFFAASDSLAIGALRALQEAGINLPDR-----VSLISFNDTS-LTKQVYP
PLSSITVYTEEMGRAGMDILNKEV--LHGRKIPSLTMLGTRLTLRESTLNQE--------
------------------------
>GALR-B444
----------------------MATLKDIAQLASVSIATVSRVLNRDQ-SLSVTEETRHR
ILTVAEELG-YTKHLKTGESHKPKQK----IAIIQ--WVSEQGELDDLY-YYQIRLGIEK
IAQELDYD--ILRY-F-N-DH--------PFTLSEEVIGILCIGKFS-------RAQISA
FEEYQKP-LV-FL-DSDTLSL----G-HTCIITDFYTAMKQVVDYFLS-QG-MDRIGILT
G-LEETTDQE-EIIQDKRLENFKNYSQARGIY-----HDELVFQ-GRFTAQSGYDLMKEA
IQSLGDQLPPAFFAASDSLAIGALRALQEAGISLPDR-----VSLISFNDTS-LTKQVYP
PLSSITVYTEEMGRAGMDILNKEV--LHGRKIPSLTMLGTRLTLRESTLNQE--------
------------------------
>GALR-B437
----------------------MATLKDIASLAEVSIATVSRVLNQDE-SLSVTEETRHR
ILTAADELG-YTRHQKSGNFKKEKHQ----IAIIQ--WVSEEDELDDIY-YYNIRLGIEK
RAQELDYE--ILRY-F-N-DI--------PFSLAEEVIGILCIGKFS-------REQITE
LESLGKS-LV-FV-DSDTLLQ----G-HPCVTTDFENAVQTALQYLKK-QG-CQSIGLLT
G-EEKTTDLQ-EIIPDSRRRAYRNFCIEEGIY-----DANLILT-GNFSALSGYELIKAK
LETEE-KLPDAFFAASDSLAIGALKAFQEAGLIVPDQ-----IQIISFNDTI-MAKQVFP
PLSCVTVYTEEMGRTAMDVLNKQV--LSPREIPTLTMLGTKLTLRGSTKEKTIQLPTNP-
------------------------
>GALR-B434
----------------------MATLADIAKLAGVSISTVSRVLNKDE-TLSVTEDTRHR
ILTIADEIG-YTKYKTINNSKKEKYQ----VAIIQ--WVSEEHELDDIY-YYNIRLGIEK
RAYELDYE--MLHF-F-N-DI--------PSSLGEEVVGVLCIGKFS-------REQIAK
LERLKKT-LV-FV-DSDTLNQ----G-HPCVTTDFENSVQSALCYLKE-QG-CNNIGLLI
G-QEKTTDAT-EIISDPRLRSYRNYCMEKGIY-----DPLFILT-GDFTVQSGYELLDSK
IKSGA-TLPDAYFAASDSLAIGALRALQENGIKVPDD-----IQIISFNDTT-LAKQVYP
PLSSVTVYTEEMGRTAMDILNKQL--LAPRKIPTLTKLGTKLTLRNSTK-----------
------------------------
>GALR-B436
----------------------MATLADIAKLAGVSISTVSRVLNKDE-TLSVTEDTRHR
ILTIADEIG-YTKYKTINNSKKEKYQ----VAIIQ--WVSEEHELDDIY-YYNIRLGIEK
RAYELDYE--MLHF-F-N-DI--------PSSLGEEVVGVLCIGKFS-------REQIAK
LERLKKI-LV-FV-DSDTLNQ----G-HPCVTTDFENSVQSALCYLKE-QG-CNNIGLLI
G-QEKTTDAT-EIISDPRLRSYRNYCMEKGIY-----DPLFILT-GDFTVQSGYELLDSK
IKSGA-TLPDAYFAASDSLAIGALRALQENGIKVPDD-----IQIISFNDTT-LAKQVYP
PLSSVTVYTEEMGRTAMDILNKQL--LAPRKIPTLTKLGTKLTLRNSTK-----------
------------------------
>MALA744
---------MPRIGLAEVMTIKKITITDVAQQAGVSVTTVSLVLSGKG---RISPTTVAR
VNQAIERLG-YVRNRQAATLRGGESGV---IGLIL-------RDICEPF-YAEMTAGLSE
VLEAHGKVLFLTQS-G-R-DG-KGLMRCFDTLLEHGIDGMVLAGGVR-----SAEGLKEK
AAEQGVP-LV-CA-ARSNGLE----G-VDVVRPDNMQAAKMATEFLIK-RG-HSQIAYLG
G-QSSSLTRA-ERLGGFCATLVQ-YGL-PFRS--DWIVECDCHQ--RAAAEAAENLLRQH
PNISA-LVCHKASVALGAY-FGIVRSGRSIGSEGVDTYYGQQVALIGFGDVP-EAELTEP
PLTLVSSSAREVGRSAASRLLQRI--ADADLPPQNVILPPLLIKRGSA------------
------------------------
>MALA745
------------------MTIKKITITDVAKLAGVSVATVSLAISGKG---RISAATAER
VNQAIEQLG-YVRNRQAAQLRGGESGV---IGLIV-------RDIGDPF-YAAMTAGLSE
AIEAGGKLLFLTQS-G-R-EG-QGLLRCFETLIDQGVDGLVLGGGAK-----REMGLQER
AAEHDIP-LI-CA-ARSNVLE----G-VDVVRPDNMQAAKMATEFLID-RG-HRQIAYLG
G-HSHSLTRA-ERLGGFCATLVQ-YGL-PFRS--EWVVECDSQQ--QAAADAAETLLRHH
PNVSA-LVCHQASVALGAY-FGILRTGRTIGSAGVDSYLDQQVALIGFGDVP-EAELTEP
PLTFITSSAREIGYSAGQRLLQRI--AGVDLQLQNVILPPMLIRRGSA------------
------------------------
>MALA749
------------------MTIKKITITDVAKFAGVSVATVSLAISGKG---RISGATADR
VNQAIEQLG-YVRNRQAAQLRGGESGV---IGLIV-------RDIGDPF-YAAMTAGLSE
AIEAEGKLLFLTQS-G-R-EG-KGLLRCFDTLIDQGVDGLVLGGGAK-----REMGLQEK
AAEHDIP-LI-CA-ARSNVLE----G-VDVVRPDNMQAAKMATEFLIG-RG-HRQIAYLG
G-HSHSLTRA-ERLGGFCATLVQ-YGL-PFRS--EWVVECDGQQ--QAAADAAQELLRYH
PNVSA-IICHQASVALGAY-FGILRTGRTIGSAGVDTYLDQQVALIGFGDVP-EAELTEP
PLTFITSSAREIGYSAGQRLLQRI--AGVDLQLQNVILPPVLIRRGSA------------
------------------------
>MALA3084
-----------------MAIAKKITINDVALAAGVSVSTVSLVLSGKG---RISSATGER
VNQAIEQLG-FVRNRQAVSLRGGQSGV---IGLIV-------SDLSKPF-YAELTAGLTD
ALERQGKMVFLTQG-G-R-SG-EKIDQRFDTLAAQGVDGVIIAGSID-----RGSELRER
AAQAGVP-LV-FA-SRASYLD----D-VDLIRPDNMQAAQLVTEHLIR-RG-HQRIAWLG
G-QSSSLTRA-ERVGGYCATLLK-YGL-PFHS--EWVLECESSQ--KQAAEAMAGLLRQN
PTITA-VLCYNNVVATGAW-FGLLRAGRQSGEDGVESYFEQRVALAAFADVP-EAALDDL
PLTWVTTPAREMGKTLAESMLRRL--EEGTGEARNQIMPPRLVTRK--------------
------------------------
>MALA726MALI.COLI
-----------------MATAKKITIHDVALAAGVSVSTVSLVLSGKG---RISTATGER
VNAAIEELG-FVRNRQASALRGGQSGV---IGLIV-------RDLSAPF-YAELTAGLTE
ALEAQGRMVFLLHG-G-K-DG-EQLAQRFSLLLNQGVDGVVIAGAAG-----SSDDLRRM
AEEKAIP-VI-FA-SRASYLD----D-VDTVRPDNMQAAQLLTEHLIR-NG-HQRIAWLG
G-QSSSLTRA-ERVGGYCATLLK-FGL-PFHS--DWVLECTSSQ--KQAAEAITALLRHN
PTISA-VVCYNETIAMGAW-FGLLKAGRQSGESGVDRYFEQQVSLAAFTDAT-PTTLDDI
PVTWASTPARELGITLADRMMQKI--THEETHSRNLIIPARLIAAK--------------
------------------------
>MALA737
-----------------MAIAKKTTIHDVALAAGVSVSTVSLVLSGKG---RISSATGER
VNAAIEQLG-FVRNRQASALRGGQSGV---IGLIV-------RDLSAPF-YAELTAGLTE
ALEAQGRMVFLLHG-G-Q-DG-EQLSQRFAMLLNQGVDGVVIAGAAG-----NSDALRER
AEEKGIP-VV-FA-SRASYLE----E-VDTVRPDNMQAAQLLTEHLIR-LG-HQRIAWLG
G-QSSSLTRA-ERVGGYCATLLK-FGL-PFHS--DWVLECASSQ--KQAAEAITALLRHN
PTISA-VVCYNETIAMGAW-FGLMKAGRQSGEIGVDRYFEQQISLAAFADVA-ENALDDL
PIIWASTPAREIGYTLAERILQRI--GHEESHSRSQTISARLVTQK--------------
------------------------
>CCPB1031CCPB-BACILLUSSUBTILIS
----------------------MANIKEIARLANVSVSTVSRVLNHHP---YVSEEKRKL
VHQVMKELD-YTPNRTAIDLIRGKTHT---VGVIL-------PYSDHPC-FDKIVNGITK
AAFQHEYATTLLPT-N-Y-NP-DIEIKYLELLRTKKIDGLIITSRAN-----HWDSILAY
QEY-G-P-VI-AC-EDTGDID------VPCAFNDRKTAYAESFRYLKS-RG-HENIAFTC
V-RE-ADRSP-STADKAAAYKAV-CGR-LED---RHMLSGCNDM--NDGELAAEHFYMSG
RV------PTAIYANSDEVAAGIHLFAKKNNWDVE-------IIGEGNTSIS-RV-LGFP
---SLDLNLEQLGI----AAFSLF--LQDEPADIKIQHKFKKKA----------------
------------------------
>CCPB1032C
----------------------MANIKEIAKLANVSVATVSRVLNRHP---YVSEEKRRL
VNQVMKELD-YTPNRTAIDLIRGKTNT---IGVIL-------PYSDHPC-FDKIVNGITK
EAFAHDYVTTLLPT-N-Y-DP-AIEMTYFELLKMKKIDGLIVTSRAN-----EWETAVPY
LEY-G-P-IV-AC-EYTQHQE------IPCAYNDRQAAYRESFLYLKN-RG-HQDVAFTC
V-RE-AEKSP-STADKVTAYKAV-FGS-LDET---RILVGCHDM--DDGKRAGEHFWGFD
KA------PTAIYAHSDDVAAGLYQFAKEQKWDAE-------IIGEGNLSVS-RA-LNIP
---SLELHLERVGK----EAFLLF--FHEETAKKQIMHQFQRKKS---------------
------------------------
>CCPB1459
----------------------MTNIREIAKIAGVSVTTVSRVLNEHP---YVSAEKRKQ
VLAVIEELD-YVPNRLATNLAKGKTNT---IGIIL-------PYNDHPW-FDKIANGVIE
AAFKHKYSVTLFPT-N-Y-DS-EAELRYLMQLKTKQVDALIITSKAN-----DWDVIEPF
ADY-G-P-II-AC-EYTEHEN------IACAYIERFHAYKDGFEFLKK-AG-YQKIAFSV
G-RD-SLKSP-STQEKRKAYQEV-FGE-IPEH---RFLSESYDF--TDGIKAGEYFLAEA
GD----T-PDAIFANGDEVAAGIMYYAKNNGFQIPGD-----LAILGEENLP-IGK-VL-
EITTLDHHLKKMGE----TAFQLF---YTKSKKKHKISHQLIIRKTTK------------
------------------------
>CCPB1453
----------------------MPNIKEIAKLAGVSVTTVSRVLNNHP---YVAEEKRVR
VQAVIDELD-YSPNRSAMDLARGKTNT---VGVII-------PYNDHPW-FDKIVNGILE
VAFKNRYSVTLFPT-G-Y-DP-KEEEKYLMRLKTKQVDGLIITSRAN-----NWDVILPY
LAY-G-P-II-AC-EYVESKE------VSCSYIDRVKAYRAGFQFLED-EG-YKKVAFTA
G-RA-SREST-STYGKINAYEQV-FGP-VGDN---RFLSECYTL--EDGLKAGEHFFAAG
KG----W-PDAIYANGDEVAAGVMYHVKKLGLRVPED-----VAILGQENLP-IGK-VL-
EITTLDHNLKKLGE----NAFTIF---EQGKLQRIKVEHELIRRKTV-------------
------------------------
>CCPB1033
----------------------MPNIKEIAKLAGVSVTTVSRVLNNHP---YVAEEKRAR
VQAVIDELD-YSPNRSAMDLARGKTNT---VGVII-------PYNDHPW-FDKIVNGILE
VAFKNRYSVTLFPT-G-Y-DP-KEEEKYLMRLKTKQVDGLIITSRAN-----NWDVILPY
LAY-G-P-II-AC-EYVESKE------VSCSYIDRVKAYRAGFQFLED-EG-YKKVAFTA
G-RA-SREST-STYGKINAYEQV-FGS-VGDN---RFLSECYTL--EDGLKAGEHFFAEG
KD----W-PDAIYANGDEVAAGVMYHVKKLGLRVPED-----VAILGQENLP-IGK-VL-
EITTLDHNLKKLGE----NAFTIF---EQGKLQRIKVEHELIRRKTV-------------
------------------------
>CCPB1037
----------------------MPNIKEIAKLARVSVTTVSRVLNNHP---YVVEEKRAR
VQAVIDELD-YSPNRSAMDLARGKTNT---VGVII-------PYNDHPW-FDKIVNGILE
VAFKNRYSVTLFPT-G-Y-DP-KEEEKYLMRLKTKQVDGLIITSRAN-----NWDVILPY
LAY-G-P-II-AC-EYVESKE------VSCSYIDRVKAYRAGFQFLED-EG-YKKVAFTA
G-RA-SREST-STYGKINAYEQV-FGS-VGDN---RFLSECYTL--EDGLKAGEHFFAEG
KD----W-PDAIYANGDEVAAGVMYHVKKLGLRVPED-----VAILGQENLP-IGK-VL-
EITTLDHNLKKLGE----NAFTIF---EQGKLQRIKVEHELIRRKTV-------------
------------------------
>YRM-B1295
---------------------MRVTIKEVAKLAGVSPSTVTRVVQNKS---TISEETKKR
VRAAMKELD-YHPNLNARSLVSQSSQV---IGLVL---PDDSDVFYQNPFFPTVLRGISQ
IASDYDYAIQISTG---Q-DEEHRLENLKQMILGKRVDGLIFLYSKQ------DDPLVDF
AVRNNFP-FL-IL-GKAVSPF------ISLVDNDNIKAGYDATRYFLD-KG-YQKIAFLA
G-NKELVVSQ-DRYTGYKQALNE-AER-PLDERIIKFAFGFLLE--DNSYKIMEELPLDE
I--------EAIVTSDTLVAEGALHYLKDQDYQIP-------IITFDS---L-KPR-ID-
VDAYIDINALELGKESFRTLFQII---KDNKEDKQICYRQLIPHSISTR-----------
------------------------
>YRM-B1289
---------------------MPVTIKDVAKAAGVSPSTVTRVIQNKS---TISDETKKR
VRKAMKELN-YHPNLNARSLVSSYTQV---IGLVL---PDDSDAFYQNPFFPSVLRGISQ
VASENHYAIQIATG---K-DEKERLNAISQMVYGKRVDGLIFLYAQE------EDPLVKL
VAEEQFP-FL-IL-GKSLSPF------IPLVDNDNVQAGFDATEYFIK-KG-CKRIAFIG
G-SKKLFVTK-DRLTGYEQALKH-YK--LTTDNNRIYFADEFLE--EKGYKFSKRLFKHD
PQ--I----DAIITTDSLLAEGVCNYIAKHQLDVP-------VLSFDS---V-NPK-LN-
LAAYVDINSLELGRVSLETILQII---NDNKNNKQICYRQLIAHKIIEK-----------
------------------------
>YRM-B1293
---------------------MPVTIKDVAKLAEVSPSTVTRVIQNKS---TISDETKKR
VRKAMKELN-YHPNLNARSLVSSYTQV---IGLVL---PDDSDAFYQNPFFPSVLRGISQ
VASQHQYAIQIATG---K-DEKERMTAISQMVHGRRVDGLIFLYAEE------NDPLVRM
AYEEQFP-FL-IL-GKSLSPF------IPLVDNDNIQAGFDATEYFIK-KG-CRHIAFIG
G-TKKLFVTQ-DRYTGYENALKE-HQ--LELDPQSTAFVTEFLE--EKGYQFTKRLLAKN
PN--I----DAIITTDSLLASGVCDFLSSQNLTIP-------VLSFDS---V-DPK-LD-
LAAYVDINTLELGRVSFQTILQII---NDTKENRKICYRQLISHKIIER-----------
------------------------
>LACI-B288L
------------------MPRRTATLEDVARRGRVPADGLRRVLNRPE---VVSARTREQ
VIRAMQALH-YVPNRSAQLLAGKAAPS---IGLIT-------ASVTLHA-PSQIAAAIKS
HASLHQLEVAIAMP-A-Q-ADFVALQARLDELRAQHIRGVIVSLPLE-----SATAERLV
QDNPDMA-CL-FL-DVSPEAD------VCCVRFDHRDGCGACVRHLWE-MG-HREFGLLA
G-PESSVSAR-LRLASWREALHS-LN--IARS---TTVFGDWSA--ASGWQKTFELLHLQ
PR--I-S---AIVVANDQMALGVLSALAQLNRSGSQA-----VSVTGYDDTA-DSLYFQP
PLTTVAQDFDLLGKRAVERLIALM--AAPQLRIRELLPTRLIVRQSAWPVAAAEDRQQTL
AQLKALVEKL--------------
>LACI-B1709
------------------MPRRTATLEDVARAAGVSQQTVSRVLNRPE---VVSARTREQ
VIRAMQALH-YVPNRSAQLLAGKAAPS---IGLIT-------ASLTLHA-PSQIAAAIKS
HASLHQLEVAIAMP-A-Q-ADFVALQARLDELRAQHIRGVIVSLPLE-----SATAERLV
QDNPDMA-CL-FL-DVSPEAD------VCCVRFDHRDGCGACVRHLWE-LG-HREFGLLA
G-PESSVSAR-LRLASWREALHS-LN--IARS---TTVFGDWSA--ASGWQKTFELLHLQ
PR--I-S---AIVVANDQMALGVLSALAQLNRSGSRA-----VSVTGYDDTA-DSLYFQP
PLTTVAQDFDLLGKRAVERLIALM--AAPQLRIRELLPTRLIVRQSAWPVAAAEDRQQTL
AQLKALVEKL--------------
>LACIUNN1-1687
-----------------MINVKPVTLYDVADHAGVSYQTVSRVVNQAS---HVSAKTRQK
VEAAMAELN-YIPNRVAQQLAGKQTPL---IGVVT-------ANLALHA-PSQIVAAIKS
RADQSGASVVIAMV-ERS-GVESCKAAV-HNLLSQRVTGLIINYPLD-----EEDAIAVA
AACGTVP-VL-FL-DVSDLTP------INSVIFSHDDGARLGVEHLVQ-HG-HQRIALLS
G-PHTSVSAR-LRHAGWHKYLAH-YQ--LQPV---VELEGDWSA--MSGFQQTMHMLNNG
NL--P-T---AMLVANDQMALGAMRAISEFGLRVAVD-----ISVIGYDDTE-DSACYIP
PLTTIRQDFPLLGETSVDRLLQLP--RGGSS-VGNQLLPVTLVKRKTVLPPDTQTTTPQA
LADSLIQLARQVSQLTPKL-----
>LACIUNN1-1652
--------------------MKPVTLYDVAEYAGVSYQTVSRVVNQAS---HVSAKTREK
VEAAMAELN-YIPNRVAQQLAGKQSLL---IGVAT-------SSLALHA-PSQIVAAIKS
RADQLGASVVVSMV-ERS-GVEACKAAV-HNLLAQRVSGLIINYPLD-----DQDAIAVE
AACANVP-AL-FL-DVSDQTP------INSIIFSHEDGTRLGVEHLVA-LG-HQQIALLA
G-PLSSVSAR-LRLAGWHKYLTR-NQ--IQPI---AEREGDWSA--MSGFQQTMQMLNEG
IV--P-T---AMLVANDQMALGAMRAITESGLRVGAD-----ISVVGYDDTE-DSSCYIP
PLTTIKQDFRLLGQTSVDRLLQLS--QGQAV-KGNQLLPVSLVKRKTTLAPKTQTASPRA
LADSLMQLARQVSRLESGQ-----
>LACIUNN1-8
--------------------MKAITLYDVARLAGVSYQTVSRVINDAE---HVSSRTREK
VQQAMAELH-YVPNRGAQQLAGKRTRT---LGLIT-------TDLALHA-PSQIASAVKS
RAGERGASVMISMV-EQP---EFCQAAL-QELLAQRVEGLLVNVPLD-----DAEAEKIR
HLAAPVP-VL-FF-DVSPSAN------VHRLAFDAEQGATLGAEHLLS-LG-HQHIALLA
G-PESSVSSR-ARLSGWQARLGQ-AN--VTPC---AIAHGDWSA--ASGYEKGHQLLSGA
TL--P-D---AILVANDQMALGVMRACSEKGIAVPGQ-----ISVVGFDDTA-DSAWFSP
PLTTIRQAFRDAGERSVEWLLSSA--TNEL---WQTQLPVTLVARHSSARFSPQQADREA
LAQQLKSLAIMAEQLARQ------
>LACIUNN1-1654
--------------------MKAITLYDVARLAGVSYQTVSRVINEAE---HVSARTREK
VLRAMAELH-YVPNRGAQQLAGKRTRT---LGLIT-------TDLALHA-PSQIASAVKS
RAGEQGASVLISMV-ERP---EQCQAAL-QELLAQRVDALLVNVPLD-----DPYAELLQ
SIASPVP-IL-FL-DVAPSAE------VNSLVFDAGQGARLGAEHLLA-LG-HRRIALLS
G-PQDAVSAK-ARLAGWRDVLAQ-AD--LQPA---GEACGDWSA--ASGYEKGHQLLSGA
EL--P-E---AILVANDQMALGVIRACAEKGVAVPGQ-----IAIVGFDDTA-DSAWFTP
PLTTIRQAFREAGEQSVEWLLAPT--QGETR--WQKQLPVTLITRQSSAPRAPLQAERED
LARQLRSLAVLAEKIARG------
>LACIUNN1-7
------------------MKQKPITLHDVAEYAGVSYQTVSRVLNQAP---HVSSRTRNK
VEQAMAALN-YTPNRVAQQLAGKTITT---LGLVT-------TDLSLHA-PSQIAAAIKS
TASQLGINIVMSML-SSP-DVNTCNNAV-NDLLSQRVSGVIVNVPLS-----TDEVAHIS
QTCADTP-VL-FM-DADPHTD------ILNVMFDPDHGARLAIAHLVE-LG-HQHIALLT
G-PMTSISAR-LRYEGWLAELEK-QR--LSPV---SVLHGDWSA--ASGYHQTLALLGQS
LR--I-S---AIVVANDQMALGVLRALHEYGLRVPEQ-----MSVIGFDDTQ-DSAYYTP
PLTTIRQDFRLLGKEGVTRLLATL--RDPTQ-ATSLLLPTELIVRHSTAIHSSTHASLQE
LTKNLLDITRQLQRL---------
>LACIUNN1-1655
------------------MKQKPITLNDVAEYAGVSYQTVSRVLNQAP---HVSSRTRSK
VEQAMTALN-YTPNRVAQQLAGKTITT---LGLVT-------TDLSLHA-PSQIAAAIKS
TASQLGINIVMSML-SSP-DVNTCNNAV-NDLLSQRVSGVIVNVPLS-----TDDVAHIS
QTCADTP-VL-FM-DADPHTD------ILNVMFDPDHGARLAITHLVQ-LG-HQHIALLT
G-PMTSISAR-LRYEGWLAELEK-QQ--LLPA---SVLHGDWSA--ASGYHQTLALLGQS
LR--V-S---AIVVANDQMALGVLRALHEYGLRVPEQ-----MSVIGFDDTQ-DSAYYTP
PLTTIRQDFRLLGKEGVTRLLATL--RDPTL-SSSLLLPTELIVRHSTAVHSSTHASLQE
LTKNLLDITRQLQRL---------
>LACIUNN1-1656
------------------MKQKPITLNDVAEYAGVSYQTVSRVLNQAP---HVSSRTRSK
VEQAMAALN-YTPNRVAQQLAGKTITT---LGLVT-------TDLSLHA-PSQIAAAIKT
TASQLGINIVMSML-SSP-DVNTCNNAV-NDLLSQRVSGVIVNVPLS-----TDDVAHIS
QTCADTP-VL-FM-DADPHTD------ILNVMFDPDHGARLAITHLVQ-LG-HQHIALLT
G-PMTSISAR-LRYEGWLAELEK-QQ--LTPA---SVLHGDWSA--ASGYHQTLALLGES
LC--V-S---AIVVANDQMALGVLRALHEYGLRVPEQ-----MSVIGFDDTQ-DSAYYTP
PLTTIRQDFRLLGKEGVTRLLATL--RDPTQ-STSLLLPTELIVRHSTAVHSSTHASLQE
LTKNLLDITRQLQRL---------
>LACIUNN1-1681
------------------MRAKSVTIDDVARYAGVSYQTVSRVLNCSP---KVSEKTRTK
IEKAIAALH-YVPNRVAQQLAGKSSDT---LGLVT-------TDLSLHA-PSQIASAIKL
KARQSGFSVVIAMI-DNH-DSLACQRAV-NELLSQRVEGILINTPLT-----QIESAEIT
QQCAKTP-VI-FL-DVDPQSS------AYSVVFDPFLGTQQSVQHLLE-LG-HRNIALIA
G-PKMSISSQ-LRCQGWLTTLAS-SG--LHPS---ALVYGNWSA--DSGYLCVRSLLRDN
VD--F-T---AILVASDQMALGVLRALHEHDIAIPSE-----VSVIGYDDTA-DSAYFHP
PLTTVRQDFRLLGEKSLSQLISLL-GDENPLRPTSQVLATELVLRHTTSPPSGLLKKTTD
NATRVS------------------
>LACIUNN1-10
------------------MRPKSVTLDDVARQAGVSYQTVSRVLNQAA---HVSPKTRCK
VEQAMTDLN-YVPNRVAQQLAGKHSLT---LGLAT-------TDLSLHA-PSQIAAAIKS
RARELGYSIVIAMV-DDH-SDHACQQAI-NELLAQRVDGILVNVPLK-----PTRSQKVV
QQCAGTP-VL-FL-DVDPQSA------AFSVLFDPKVGAIQGANHLIA-LG-HQQIALIC
G-PKEAISAQ-LRYQGWLQALSR-AS--LMPQ---AVYHGEWDA--QSGYQATQKLITSH
TP--F-S---AILVANDQMALGVLRALHEHNIDVPGQ-----VSVIGYDDTA-DSAYFQP
PLTTVRQNFKLLGEESVSRLIVRL-HHTIEPPSETLLLATQLTIRQTTAPFAPKNE----
------------------------
>LACIUNN1-1680
------------------MKPKSATLDDVARLAGVSYQTVSRVLNQAP---HVSLKTRNK
VELAMAELN-YVPNRVAQQLAGKHSLT---LGLAT-------TDLSLHA-PSQIAAAIKR
KARELRYNVVIAMV-DDQ-SEHSCQQAI-NELLAQRVDGILVNVPLK-----TKHSQKIT
EQCADTP-VL-FL-DVDPQST------AFSVLFDPKAGAIQGANYIIA-LG-HQQIVLIS
G-PKDAISAQ-LRHQGWLQVLNN-AS--LIPQ---AVYHGSWNA--QSGYQATQKLIASK
TP--F-S---AILVANDQMALGVLRALHEHNIDVPEK-----VSVIGYDDTA-DSAYFQP
PLTTIRQNFKLLGEESVSRLIVKL-HHTIEPPSQSLSLETELIIRQTTASFNPVRYKNE-
------------------------
>LACIUNN1-13
------------------MKPKSATLDDVARQAGVSYQTVSRVLNRAP---HVSLKTRHK
VELAMVELN-YVPNRVAQQLAGKHSLT---LGLAT-------TDLSLHA-PSQIAAAVKR
KARELGYNVVIAMA-DDH-SEHACQLAI-NELLAQRVDGILVNVPLK-----PKRSQKIT
EQCADTP-VL-FL-DVDPQSA------AFSVLFDPKIGAIQGANHLIA-LG-HQQIVLIG
G-PKDAISAQ-LRHQGWLQALNN-AS--LTPQ---AVYYGEWSA--LSGYQATQTLIASN
TP--F-S---AILVANDQMALGVLRALHEINVDIPRE-----VSVIGYDDTA-DSAYFQP
PLTTIRQNFRLLGEECVSRLIVRL-HHTIEPPSHSLSLATELIIRQTTAPVNPTWHKNE-
------------------------
>YCJW286
---------------------MKPTIYDIAKKANVSKSTVSRVLNNQP---NISDKAKAS
VLQAIKELN-YEPSKIARGLSGNGFDA---ILALS---HRTSHTTYGNPFFSDVIQSISA
VSEQNNFDLILQTA-K-T-PEEELEKCA-KKIQEKMIRGIIILSSTM------DETLLFE
LDQYNIP-IV-VI-GKVGNDY----TNIYSVDTDNFQDSYDLVETLIK-NG-HRHIGCLH
A-PTEVYVSN-DRLNGYRQCLFD-HH--LDIR-NEWIIDGGFRL--EDSMAAMNDLMKLR
ER--P-T---AIFSTDALKSLSIYKVAEQSGKQIPDD-----LSIAGFSDPL-LSSLFSP
QLTRIDIPTNQLGIKATELLFQLI-HHQYPEEKRIILSTEITLTDSIQQQEM--------
------------------------
>YCJW3112
---------------------MAATIYDIAKHAGVSKSTVSRVLNNQA---NISEESRKK
VLAAIDQLN-YQPSKLARALTSSGFDA---IMVIS---NRSTTTTTGNPFFSEIIQSIST
QAELENFDLILQTA-K-N-SEDELKKCL-SKIQEKMIKGIIMLSSPA------DEDFFHQ
LDPYNIP-IV-VT-GKVEGHY----KNIYSVDTDNFGDSYALTKHLIK-QG-HQKIACIH
A-PLDYHVSI-DRLAGFRSCLFD-HQ--LDLR-NDWIIDSGYSI--EDSYKAALRLMEGP
DK--P-T---AVFATDDLKVLSIYKMAADKNLQIPTD-----FSVIGYNDKV-ASSFLSP
PLTSIDIPINKLGKKRLTYYSG--------------------------------------
------------------------
>YCJW284
---------------------MAATIYDIAKHAGVSKSTVSRVLNNQA---NISKESRKK
VLAAIDELN-YQPSKLARALTSSGFDA---IMVIS---NRSTTTTTGNPFFSEIIQSIST
QAELENFDLILQTA-K-N-SEDELKKCL-SKIQEKMIKGIIMLSSPA------DEDFFHQ
LDPYNIP-IV-VT-GKVEGHY----KNIYSVDTDNFGDSYALTKHLIT-QG-HKKIACIH
A-PLDYHVSI-DRLAGFRSCLFD-HQ--LDLR-SDWIIDSGYSI--EDSYKAALRLMEGH
DK--P-T---AVFATDDLKVLSVYKMAADKNLQIPAD-----FSIIGYNDKV-ASAFLSP
PLTSIDIPINKLGRKATNLLFRLI--HQDKNVPKTTIIQTEMIERESIQKINT-------
------------------------
>YCJW281
---------------------MAATIYDIAKHAGVSKSTVSRVLNNQA---NISKESRQK
VLEAIDELN-YQPSKLARALTSSGFDA---IMVIS---NRSTTTTTGNPFFSEIIQSIST
QAELENFDLILQTA-K-N-SEDELKKCL-SKIQEKMIKGIIMLSSPA------DEDFFHQ
LDPYNIP-IV-VT-GKVEGHY----KNIYSVDTDNFGDSYALTKHLIK-QG-HKKIACIH
A-PLDYHVSI-DRLAGFRSCLFD-HQ--LDLR-NDWIIDSGYSI--EDSYKAALRLMEST
DK--P-T---AVFATDDLKVLSIYKMAADKNLQIPAD-----FSVIGYNDKV-ASSFLSP
PLTSIDIPINKLGKKATNLLFRLI--HQDKNVPKTTIIKTEMIERESIQKIND-------
------------------------
>YCJW280
----------------MEHGRMSPTIYDIARVANVSKSTVSRVLNNQT---NISDAARER
VLKAIEELH-YQPNKMARALTSSGFDA---IMVIS---ARSTKTTAGNPFFSEVLHAIMA
RAEETGFDVILQTS-R-N-SDDDLQKCL-TRIRQKMIKGIIMLSAPA------DETFYEK
LDECAVP-VV-VI-GKVAGNY----QHIASVDTDNYHDSIALTDTLVA-RG-CQRIACLH
A-PLDYHVSV-DRLAGFRASLAR-HQ--RPDD-STLIVDGGYTQ--QSALDAAHRLLTLP
EP--P-D---AIFATDSLKLMSVYRAAAERGIPIPDV-----LTVVGYSNET-LSFLLAP
PPGGINVPIRQLGDVSSALLFSRI--AGEPVPARTLIPTTLI------------------
------------------------
>YCJW279
---------------------MSPTIYDIARVAGVSKSTVSRVLNKQT---NISPEAQEK
VLKAIDELN-YQPNKLARALTTSGFDA---IMVIS---TRSTKTTAGNPFFSDVLHAITA
KAEQEGFDVILQTS-K-N-SEDDLQKCE-SKIKQKMVKGIIMLSSPA------NEAFFPR
LDAHGIP-VV-VI-GKVEGDF----TNIFSVDTDNFHDSMMLTEKFIK-QG-YRDIACLH
A-PLEYLVSI-DRLAGYKTGLEN-NH--IAFN-SDWVVDGGYTH--ESALDGACKLLSAA
HP--P-R---AVFATDSMKLLALYRAADELNLMIPEQ-----LVVAGYTDPM-LSLILTP
APSGFDIPTRKLGEESCDVLFKRI--AGKPAPQR-VIVETHFTQTASVA-----------
------------------------
>YCJW267YCJW-E.COLI
---------------------MSPTIYDIARVAGVSKSTVSRVLNKQT---NISPEAREK
VLRAIEELQ-YQPNKLARALTSSGFDA---IMVIS---TRSTKTTAGNPFFSEVLHAITA
KAEEEGFDVILQTS-H-N-PAEDLQKCE-SKIKQKMIKGIIMLSSPA------DESFFAQ
LDKYDIP-VV-VI-GKVEGQY----AHVYSVDTDNFGDSIALTDALIE-SG-HQNIACLH
A-PLDVHVSV-DRVNGYKQSLAA-HN--IAVR-DEWIVDGGYTH--ETALKAARQLLSQS
PL--P-E---AVFATDSLKLMSIYRAAAEKNIAIPQQ-----LAVVGYSNET-LSFILTP
APGGIDVPTQELGQQSCELLFRLI--SGKPSPQ-NITVATHMTLK---------------
------------------------
>YCJW3104
---------------------MSPTIYDIARVAGVSKSTVSRVLNKQT---NISPEAREK
VLRAIEELQ-YQPNKLARALTSSGFDA---IMVIS---TRSTKTTAGNPFFSEVLHAITA
KAEEEGFDVILQTS-H-N-LAEDLQKCE-SKIKQKMIKGIIMLSSPA------DESFFAQ
LDKYDIP-VV-VI-GKVEGQY----SHVYSVDTDNYGDSIALTNALIE-SG-HKNIACLH
A-PLDVHVSV-DRVNGYKQSLAT-HN--IAVR-DEWIVDGGYTH--ETALQAARQLLSQS
PL--P-E---AVFATDSLKLMSIYRAAAEKNIAIPQQ-----LAVVGYSNET-LSFILTP
APGGIDVPTQELGQQSCELLFRLI--AGKPSPQ-NITVATHMSLK---------------
------------------------
>YCJW278H
---------------------MPPTIYDIARIAGVSKSTVSRVLNKQT---NISPEAREK
VLRAIDELQ-YQPNKLARALTSSGFDA---IMVIS---TRSAKTTAGNPFFSEVLHAITA
RAEEEGFDVILQTS-R-S-TEDDLQKCV-SKIKHKMIKGIIMLSSPA------DESFFAR
LDNYDIP-VV-VI-GKVEGQY----QHVYSVDTDNYRDSIVLTDALIN-NG-HQHIACLH
A-PLDYHVSV-DRVNGYKASLEA-HL--LTVR-NEWIIDGGYTH--ESAIEAARMLLSQN
PL--P-D---AVFATDSIKILSLYRVAAEKNISIPQQ-----LAVVGYSNEM-LSFILTP
PPGGIDIPTRALGEQSCNILFKQI--AGKTSP-RSITVETRISLTASLA-----------
------------------------
>RBSR-B683TR
----------------------MATIRDVAKHAGVSVATVSRVINETG---YVHKDTRKK
VETAIRELH-YTPNEVARSLYKRKSRL---IGLLL-------PDITNPF-FPELARGVED
EMQENDFRIIFGNS-D-E-NINKEKEYI-QTFVQNNVVGVIASTNHP--------DTDTY
RNLG-IP-VV-FL-DRTADN-------RPAVYADGREGGRIAAHEMIA-RG-SRQITVMQ
G-PDSIRPAQ-DRYQSAAGVLGS-QG--IAF---NMIQTTSFSF--TEAGIWAKELFERY
PD--T-D---GVIASNDIVATAVLHEALRLGKKVPED-----VQIIGFDDIP-LSSLLTP
ALTTIRQPAYDMGRASAGLLIQLL--ENENVNHKIIKMPVTFTERETTRKVEQHG-----
------------------------
>RBSR-B676
----------------------MATIKDVAGAAGVSVATVSRNLNDNG---YVHEETRTR
VIAAMAKLN-YYPNEVARSLYKRESRL---IGLLL-------PDITNPF-FPQLARGAED
ELNREGYRLIFGNS-D-E-ELKKELEYL-QTFKQNHVAGIIAATNYP--------DLEEY
SGMN-YP-VV-FL-DRTLEG-------APSVSSDGYTGVKLAAQAIIH-GK-SQRITLLR
G-PAHLPTAQ-DRFNGALEILKQ-AE--VDF---QVIETASFSI--KDAQSMAKELFASY
PA--T-D---GVIASNDIQAAAVLHEALRRGKNVPED-----IQIIGYDDIP-QSGLLFP
PLSTIKQPAYDMGKEAAKLLLGII--KKQPLAETAIQMPVTYIGRKTTRKED--------
------------------------
>RBSR-B680
---MDRDNLYVNGYTNREEKAFLATIKDVALAAKVSVATVSRVLNETG---YVHEDTRAR
VLKAMEELN-YHPNEVARSLYKRESRL---IGLLL-------PDITNPF-FPQLARGVED
EIHRLGFRLIFGNS-D-E-NLEKELDYM-QTFKQNHVVGVISATNYP--------DAPNY
QDLS-MP-IV-FL-DRTGEN-------APAVFADSREGGRIAAAEMIK-RN-AKRITLIK
G-PAHLQTAR-DRFNGALDVLSG-AD--IDF---HVMKTETFSF--PEAQKRAAELFGTY
PE--T-D---GVIASNDIVATAVLHEALKRKIKVPDE-----LQIIGFDDIP-QSELLFP
SLSTIRQPAYEMGKEAAKLLLRLM--KNEYIEQSAVQMPVAFIERQTTRKAE--------
------------------------
>SCRR-A1994
---------------------MQPKLADVAKLAGVSITTVSRVINDRG---YLSSDTKEK
VFSAMQRLS-YQPSLAARALHGKQFKL---VGLIF-------ASLENPL-IAEVVEEIEN
RLFNRGYKAIICNS-M-D-NPEKEQQYL-KMLMANQVDGIITGSHNE--------GIKEY
RLSG-LP-IV-SY-DRYFQNK------IPTVSSDNLAGGELAATTMIE-KG-STNLMLVS
G-SLEKKAPSNARLTGFKTAAKN-RK--VPVN-TVEFPFNSTPT--IKRATIREKLVSHQ
----P-D---GVFCTDDLTALLCIQEAQKLGLKVPED-----IQVIGYDGSK-YVQEYNP
ELSTIVQPVSDIADLLVRLLFNRL-EKNDEKLLDTYVLPIKLLQRGSTRK----------
------------------------
>SCRR-A1993
---------------------MQPKLADVAKLAGVSITTVSRVINDRG---YLSSDTKEK
VFSAMQQLS-YQPSLAARALHGKQFKL---VGLIF-------ASLENPL-IAEVVEEIEN
RLFNRGYKAIICNS-M-D-NPEKEQQYL-KMLMANQVDGIITGSHNE--------GIKEY
RLSG-LP-IV-SY-DRYFQNK------IPTVSSDNLAGGELAATTMIE-KG-STNLMLVS
G-SLEKKAPNNARLTGFKTAAKN-RK--VPVN-TVEFPFNSTPT--IKRATIREKLVSHQ
----P-D---GVFCTDDLTALLCIQEAQKLGLKVPED-----IQVIGYDGSK-YVQEYNP
ELSTIVQPVSDIADLLVRLLFNRL-EKNDEKLLDTYVLPIKLLQRRSTRK----------
------------------------
>SCRR-A1997
---------------------MQPKLADVAKLAGVSITTVSRVINDRG---YLSSDTKEK
VFSAMQQLS-YQPSLAARALHGKQFKL---VGLIF-------ASLENPL-IAEVVEEIEN
RLFNRGYKAIICNS-M-D-NPEKEQQYL-KMLMANQVDGIITGSHNE--------GIKEY
RLSG-LP-IV-SY-DRYFQNK------IPTVSSDNLAGGELAATTMIE-KG-STNLMLVS
G-SLEKKAPNNARLTGFKTAAKN-RK--VPVN-TVEFPFNSTPT--IKRATIREKLVSHQ
----P-D---GVFCTDDLTALLCIQEAQKLGLKVPED-----IQVIGYDGSK-YVQEYNP
ELSTIVQPVSNIADLLVRLLFNRL-EKNDEKLLDTYVLPIKLLQRGSTRK----------
------------------------
>SCRR-A687
---------------------MVAKLTDVAKLAGVSPTTVSRVINRKG---YLSDKTISK
VEAAMRELA-YKPNNLARSLQGKSAKL---IGLIF-------PNISNVF-YAELIDKLEH
ELFKQGYKTIICNS-E-H-DSDKEREYL-EMLEANQVDGIISGSHNL--------GIEDY
NRVT-AP-II-AF-DRNLSPD------IPVVSSDNYGGGVLAAQTLVK-AG-AQNIIMIT
G-NDNSNSPTGLRHAGFASVLPD-AP--I-IN-----VSSDFSP--VRKEMEIKQILSQT
K---P-D---AIFASDDLTAILIMKVAQELDIQIPKD-----LKIIGYDGTY-FVENYYP
QLATIKQPLKDIARLSVDLLLKKI--AGQEVQTTGYFLPVSLLPGKSV------------
------------------------
>SCRR-A1982
---------------------MVAKLTDVAKLAGVSPTTVSRVINKKG---YLSEKTIQK
VNEAMRELG-YKPNNLARSLQGKSAKL---IVLIF-------PNISNVF-YAELIDKLEH
QLFKNGYKTIICNS-E-H-DSEKEREYI-EMLEANQVDGIISGSHNL--------GIEDY
NRVT-AP-II-SF-DRNLSPD------IPVVSSDNYAGGVLAAQTLVK-TG-AQSIIMIT
G-NDNSNSPTGLRHAGFASVLPK-AP--I-IN-----VSSDFSP--VRKEMEIKNILTRE
K---P-D---AIFASDDLTAILVIKIAQELGISVPKE-----LKVIGYDGTY-FIENYYP
QLATIKQPLEEIACLTIDLLLQKI--EGKEVATTGYFLPVTLLPGKSI------------
------------------------
>SCRR-A696
---------------------MVAKLTDVAKLAGVSPTTVSRVINKKG---YLSEKTIQK
VNEAMRELG-YKPNNLARSLQGKSAKL---IGLIF-------PNISNVF-YAELIDKLEH
QLFKNGYKTIICNS-E-H-DSEKEREYI-EMLEANQVDGIISGSHNL--------GIEDY
NRVT-AP-II-SF-DRNLSPD------IPVVSSDNYAGGVLAAQTLVK-TG-AQSIIMIT
G-NDNSNSPTGLRHAGFASVLPK-AP--I-IN-----VSSDFSP--VRKEMEIKNILTRE
K---P-D---AIFASDDLTAILVIKIAQELGISVPKE-----LKVIGYDGTY-FIENYYP
QLATIKQPLEEIACLTIDLLLQKI--EGKEVATTGYFLPVTLLPGKSI------------
------------------------
>SCRR-A1983
---------------------MVAKLTDVAALAGVSPTTVSRVINKKG---YLSQKTIDK
VNKAMRELG-YKPNNLARSLQGKSPQL---IGLIF-------PNISNIF-YAELIEHLEI
ELFKHGYKAIICNS-E-N-NPIKERDYL-EMLAANQVDGIISSSHNL--------GIDDY
ERVE-AP-IV-AF-DRNLAPN------IPIISSDNFEGGKLAAKTLQK-HG-CQKMIMIT
G-NDHSDSPTGLRQLGFNYQLKKSAD--I-IK-----LPNDLSS--IRREMEIKSILATR
R---P-D---GIFASDDLTAILIMKVAGQLGIAIPDD-----LKLIGYDGTA-FIEHYFP
QLTTIKQPIKEIASLTVEILLKKI--RQEKTSKD-YVLPITLLPGASL------------
------------------------
>SCRR-A2006
---------------------MVAKLTDVAALAGVSPTTVSRVINKKG---YLSQNTVNK
VNKAMRELG-YKPNNLARSLQGKSTQL---IGLIF-------PHISNIF-YAELIEHLEI
ELFKQGYKTIICNS-E-H-NPVKEREYL-EMLAANQVDGIISSSHNL--------GIEDY
ERVE-AP-IV-AF-DRNLAPN------IPVISSDNFEGGKLAAQTLQK-HG-CQNIVMIT
G-NDNSDSPTGLRQLGFNYQLKRSAE--I-IK-----LPNNLSP--VRREMEIKSILATR
K---P-D---GLFVSDDLTAILIMKVAKQLHITIPED-----MKVIGYDGTT-FIQQYVP
QLATIRQPIDEIAKLSVEILIKKI--KKEKTSKD-YILPITLLPGASI------------
------------------------
>SCRR-A698
-------------------------------MAGVSPTTVSRVINKKG---YLSQKTVNK
VNKAMRELG-YKPNNLARSLQGKSTQL---IGLIF-------PNISNIF-YAELIEHLEI
ELFKQGYKTIICNS-E-H-NPVKEREYL-EMLAANQVDGIISSSHNL--------GIEDY
ERVE-AP-IV-AF-DRNLAPN------IPVISSDNFEGGKLAAQTLQK-HG-CQNIVMIT
G-NDNSDSPTGLRQLGFNYQLKRSAE--I-IK-----LPNNLSP--VRREMEIKSILATR
K---P-D---GLFVSDDLTAILIMKVAKQLHITIPED-----MKVIGYDGTT-FIQQYVP
QLATIRQPIDEIAKLSVEILIKKI--KKEKTSKD-YILPITLLPGASI------------
------------------------
>SCRR-A1998
---------------------MSVKLTDVAKLANVSPTTVSRVINNYG---YISEKTRKK
VFSAMNELN-YQPNSLARSLQGKKTRL---IGAIV-------PSLTNPF-FAELVSRIEE
LLNRKDYKLILCNA-VQD-SSHKERDYL-NMLKANQVDGIISGTHNL--------DITEY
QETG-LP-IV-SF-DRNLGPD------VPVVSSDNYQGGWVATNSLIN-SG-CKKVAFFG
N-IKGSNNPTDLRLKGYHDAIIE-HG--LQEI--LVPMNFYESA--NLKKMAFQKLLSKH
E---I-D---GAFFTDDFSANLFWQYSRFNHFKDCER-----IKVIGYDGTS-IMRQLNP
DLSTIAQPIEEIANLLVDLLIKRI--NHEELSDSNYVLPITLVKGNSI------------
------------------------
>SCRR-A2000
---------------------MAAKLSDVAKEAGCSVTTVSRVINNHG---YLSQKTKDK
VFAAMRKLN-YQPNSLARSLQGKKMKL---VGLIF-------PGITNPF-FAELIQDIEG
KLFQKGYKVILCNA-G-Q-DKDKEHEYL-RMLQANQVDGIIAGAHNL--------GIEEY
KQLG-LP-IV-SF-DRKLSEN------VPIVSCDNYQGIKLAMHDLIQ-AN-CQKIYFLG
N-EHKKGNPTDERLDAYLDEVKK-HD--LQPH--IRSVAFSDST--NIKNMRIHNMLVND
G---P-D---GVVCTDDLTAILVLQEAKKLGIKVPQE-----LKVIGFDGTK-LIQTYHS
ELTTIAQPINDIATLLVNLLLERIAHPDQELKEKNYILPVKLIKSATTA-----------
------------------------
>SCRR-A1996
--------------------MTMVKLTDVAAKAGCSVTTVSRVINNYG---YISQKTRKK
VHEAMRELN-YQPNSVARSLQGKKTKL---IGLIF-------PDVSNPF-FGELVSKIED
QLFNHGYKTILCNA-G-S-DTEKERTYL-QMLMANQVDGIIAGAHNL--------GIEEY
QRTG-LP-IV-SF-DRKLSDN------IPIVSADNFKGGSLATQELYN-HG-ARHIYFVG
N-PTLDGHPTQKRLLGYKETIKE-LQ--LTEH--IHPVIFNETL--ALKEMAIKDLLENH
K---V-D---GIVASDDLTALLIMNISHELGIKIPKD-----LKIIGFDGSK-VVRDFEP
RLSTIVQPIPSIAQLLVKLLEKRIDNPTEKLDNYTYYLPVELLKRESSGN----------
------------------------
>SCRR-A759
--------------------MTMVKLTDVAAKAGCSVTTVSRVINNYG---YISQKTRKK
VHEAMRELN-YQPNSVARSLQGKKTKL---IGLIF-------PDVSNPF-FGELVSKIED
QLFNHGYKTILCNA-G-N-DTEKERTYL-QMLMANQVDGIIAGAHNL--------GIEEY
QRTG-LP-IV-SF-DRKLSDN------IPIVSADNFKGGSLATQELYN-HG-ARHIYFVG
N-PTLDGHPTQKRLLGYKETIKE-LQ--LTEH--IHPVIFNETL--ALKEMAIKDLLENH
K---V-D---GIVASDDLTALLIMNISHDLGIKIPKD-----LKIIGFDGSK-VVRDFEP
RLSTIVQPIPSIAQLLVKLLEKRIDNPTEKLDNYTYYLPVELLKRESSGN----------
------------------------
>SCRR-A2001
----------------------MVKLTDVAAKAGCSVTTVSRVINNYG---YISQKTRKK
VHEAMRELN-YQPNSVARSLQGKKTKL---IGLIF-------PDVSNPF-FGELVSKIED
QLFNHGYKTILCNA-G-N-DTEKERTYL-QMLMANQVDGIIAGAHNL--------GIEEY
QRTG-LP-IV-SF-DRKLSDN------IPIVSADNFKGGSLATQELYN-HG-ARHIYFVG
N-PTLDGHPTQKRLLGYKETIKE-LQ--LTEH--IHPVIFNETL--ALKEMAIKDLLENH
K---V-D---GIVASDDLTALLIMNISHDLGIKIPKD-----LKIIGFDGSK-VVRDFEP
RLSTIVQPIPSIAQLLVKLLEKRIDNPTEKLDNYTYYLPVELLKRESSGN----------
------------------------
>SCRR-A756
---------------------MKPKLNDVAKLAGVSATTVSRVINNHG---YLSSQTKEK
VFAAMRELH-YQPNNMARSLQGKNTRL---IGVIF-------SDISNPF-FGELVSRIEK
ILFAKNYKVILCNS-A-D-DPQKERDYL-QMLMANQVDGIIAGAHNL--------GIEEY
QQYG-LP-II-SF-DRYLSDN------IPIVSSDNYQGGWLATQTLHQ-AG-ATNVAIFT
G-KSHAGSPTNGRREGYEAYLTA-QQ--LTPH--VHELPFELTP--ALKMMEIKTIMTQH
Q---Y-D---GIFCSDDLTALLVLNVARQLSLTVPEQ-----LRVVGYDGTA-LIRDYHS
ELTTVEQPLADISTLLVSLLLQRI-EDANCTLESKYTLPVKLIKGLTA------------
------------------------
>SCRR-A754
---------------------MKPKLNDVAKLAGVSATTVSRVINNHG---YLSSQTKEK
VFAAMRELH-YQPNNMARSLQGKNTRL---IGVIF-------SDISNPF-FGELVSRIEK
ILFAKNYKVILCNS-A-D-DPQKERDYL-QMLMANQVDGIIAGAHNL--------GIEEY
QQYG-LP-II-SF-DRYLSDN------IPIVSSDNYQGGWLATQTLHQ-AG-ATNVAIFT
G-KSHAGSPTNGRREGYEAYLTA-QQ--LTPH--VHELPFELTP--ALKMMEIKTIMTQH
Q---Y-D---GIFCSDDLAALLVLNVAQQLSLTVPEQ-----LRVVGYDGTA-LIRDYHS
ELTTVEQPLADISTLLVSLLLQRI-EDANCTLESKYTLPVKLIKGFTA------------
------------------------
>SCRR-A755
---------------------MKPKLNDVAKLAGVSATTVSRVINNHG---YLSSQTKEK
VFAAMRELH-YQPNNMARSLQGKNTRL---IGVIF-------SDISNPF-FGELVSRIEK
ILFAKNYKVILCNS-A-D-DPQKERDYL-QMLMANQVDGIIAGAHNL--------GIEEY
QQYG-LP-II-SF-DRYLSDN------IPIVSSDNYQGGWLATQTLHQ-AG-ATNVAIFT
G-KSHAGSPTNGRREGYEAYLTA-QQ--LTPH--VHELPFELTP--ALKMMEIKTIMTQH
Q---Y-D---GIFCSDDLAALLVLNVAQQLSLTVPEQ-----LRVVGYDGTA-LIRDYHS
ELTTVEQPLADISTLLVSLLLQRI-EDANCTLESKYTLPVKLIKGLTA------------
------------------------
>SCRR-A1988
---------------------MVVKLTDVAKLAGVSPTTVSRVINNYG---YLSQKTIDK
VHQAMEELN-YQPNGLARSLQGKSTQL---IGLVF-------PSVSHPF-FGELIETLER
KLFVQGYKVILCDS-E-K-DPEKERAYL-RMLAANKVDGVITGSHNL--------AINEY
ENVS-LP-IV-SF-DRFLAPG------IPIVSSQNFQGGQKATEALFA-SG-AQKIAIIT
G-ANNTGAPSDYRLAGYKQTMEK-YG--AEKT--ILQIDNGTST--TLKNLEIERLLQNK
T---V-D---GIFCTDDLTAITVMNIAQKLKISIPEE-----LKVIGYDGTK-LIKRIAP
QLSTIVQPIDEMCDVMIDLLLRRM-KDPDVALEENYPIPIQLSLSESC------------
------------------------
>SCRR-A1999
------------------MKKMAVKLTDVAKKAGVSPTTVSRVINNYG---SLSQKTIDK
VNQAMKELN-YQPNSLARSLQGKNTQL---IGLIF-------PTVANPF-FGELVEQLES
KLFDLGYRSILCDS-A-N-NKEKERNYL-NMLAANKVDGIIAGAHNL--------GIQEY
ENIE-LP-IV-SF-DRYLADG------TPIVSSDNFRGGYLATENLYL-KG-ARKIAILT
G-SQESNSPTNDRMNGYLKFMDE-QQ--LEPQ-IFQFHSTARST--ALKNLEIKRILQNE
E---I-D---SIFCTDDLTAVLAYNLCQELDIRIPEQ-----LKIIGYDGTK-FIQNYFP
HLSTIAQPITDIADILVDLLLQRI-QDAEKPLESHYVLPVKLIQGKTT------------
------------------------
>MALB773
--------MSTTAGRAHPDAPERPKLEDLARKVGVSIATVSRVVNGRK---GVSREVRQS
VLAAMDDLG-YERPDRARSTTRGQ------VGIIV-------PDLTNPI-FPAIAQTVVS
LLSQEDFIPILCAL-P-G-GGRSEDEYI-EMLVAQEASGIIFICSSHADGQASLERYHRL
RGRG-IP-FV-LV-NGARPEL----S-AASVSNDDAAAISTAVHHLAS-LG-HRKVGLAI
G-PHRFIPSR-QKLAGFRSALAE-Y---LDTQDPEPHTATSMFT-VEGGQSAANELLDSG
----H-T---AIVCASDVMALGAIRAVQARGLRVPED-----VSIVGFDDSP-LMALTNP
PLTTLRQPVAAIAHAAVHALAAEI-AGEQSTRSPVVLASDLVVRGSTGPAAAASGPPRSP
RSRR--------------------
>MALB1276
--------------------MSGPTLADIAYQAGVSQATVSRVLNDKP---GVSSPTRQC
VLTALDVLG-YQRPTHLKPVATG---L---VGLIV-------PELTNPV-FANHAQAIET
LLSREGYATAVCTQ-A-P-GGMREDDYI-RVLRSRQVAGIIVISGSHADTTADMSTYHEL
VDVG-LP-LV-LV-NGYSPSI----A-VPQISDDDVSAMDQAVAHLVG-LG-HKHLGLAV
G-PRRYVPVQ-RKEQGLRAAVDR-H---LEGR-GRVTVSNTVFS-VDGGARAAVDLLGQG
----A-N---AIICGSDLMALGAIRAARAQGLSVPDD-----VSVIGCDDSA-LMRYTDP
PLTSLRQDVKLISTMAIQSLMGSI-RGDTAFLGERLVQPELVIRGTTAPARVPTVNPSCE
PQIPSRAVPMSDTRFAR-------
>MALB720
---------------MRKLIAMSQRLAEVAHKVGVSEATVSRVLNNKP---GVSPSTREA
VLTALDILG-YERPT---KLRGERARL---VGLVL-------PELQNPI-FPAFAEVVSG
ALAQGGYTPVLCIQ-T-A-GGISEADYV-ELLLQQQVSGVVFLGGMYAQQDSSHDHYRRL
IERK-LP-TV-LV-NAAAPGL----E-FPTVSCDDAVGMEQAFGHLVQ-LG-HRKIGILL
G-PADHAPSQ-RKLASARSIAEK-AG--LELS--DDLVVHAHYS-LEAGQAGASRLLQSG
----A-T---AIVCASDPMAIGAIRAARRLELRVPQD-----VSVIGFDDSA-LMNSIDP
PLTTVRQPIEPMGKMVIKYLLDQI-DGSSRASDELLFEPELVLRASTGPAPV--------
------------------------
>MALB1285
---------------------MTRRLAEVAKKVGVSEATVSRVLNGKP---GVSEGTRQA
VLSALDVLG-YERPT---QLRGERARL---VGLVL-------PELQNPI-FPAFAEVIGG
ALAQLGLTPVLCTQ-T-R-GGVSEADYV-DLLLQQQVSGVVFAGGLYAQADAPHDHYRRL
ADRN-IP-VV-LV-NASIDDL----G-FPGVSCDDAVAVEQAWRHLSS-LG-HERIGLVL
G-PADHVPSA-RKLAAAQGLGEL-PD---------ERVARAMFS-IEGGHAAAARLIDRG
----V-T---GFICAAQVGGSAVPPEETALRTRAGGP---------GVHRAS-PSRLRST
PLSSVCRIITYPARHLADRCRRCL---SVR---RPPLLPRGVHR----------------
------------------------
>MALB714U
---------------------MTRRLAQVAKKVGVSEATVSRVLNGKP---GVSEATRQS
VLSALDVLG-YERPT---QLRGERARL---VGLVL-------PELQNPI-FPAFAEVIGG
ALAQQGLTPVLCTQ-T-K-GGVSEADYV-ELLLQQQVSGVVFAGGLFAQADAPHDHYRLL
AERN-IP-VV-LI-NAAIADL----D-FPCIACDDAVAVEQSWRHLTS-LG-HERIGLVL
G-PGDHIPSR-RKLAAAQETAQA-MG--AAL--PAEFVERTMFS-LEGGQAAASRLLERG
----V-T---GIICASDPLALGAVRAARRRGLHVPRD-----VSVVGYDDSA-FMTCTEP
PLTTVRQPIEAMGRAAVDLLCAQI-QGTEVPHGELLFEPELVVRGSTAQASAK-------
------------------------
>MALB1279LAC
---------------------MTRRLAQVAQKVGVSEATVSRVLNGKP---GVSENTRQA
VLSALDVLG-YERPT---QLRGERARL---VGLVL-------PELQNPI-FPAFAEVIGG
ALAQQGLTPVLCTQ-T-K-GGVSEADYV-DLLLQQQVSGVVFAGGLYAQAEAPHDHYRRL
AERR-IP-VV-LI-NAAIEQL----G-FPGVSCDDAVAVEQAWRHLSS-LG-HERIGLVL
G-PADHVPSQ-RKLAAARQLAAA-EG--REL--PEAHVVRAMFS-LEGGQAAAARLLDQG
----V-T---GFVCASDPYALGVVRAAKRRGLSVPGE-----VSVVGFDDSA-FMNCTEP
PLTTVRQPIEAMGRAAVDLLAVQI-AGATATVEELLFEPELVVRGSTGQAPR--------
------------------------
>MALB713
--------------------MGPPRLADIARHAGVSEATVSRVLNDKP---GVGPATREA
VLTALDVLG-YERPARLRQ-RS--AGL---VGMVV-------PELENPI-FPMFAQAAER
VLAQHGYTPVLCTQ-T-P-GGIVEDEYV-EMLLERNVSGIIFVSGLHADTTANHDRYRAL
LQRR-LP-IV-LV-NGYVEGL----P-ATFISPDDRAAARLAVNHLAA-LG-HTRIGFAS
G-PHRYVPVQ-RKLDGFKAAMLE-NG--LDF--HDDLVELSLFG-VEGGHAAASRLLDRG
----V-T---AIVCGSDLMALGAIRAARQRNLTVPGD-----LSVVGYDDSP-LIAFTDP
PLTTVRQPIQAMALAAVRALCDEI-SGHAPARTEYMFEPELVVRGSTGVHRASLGEQVAP
AGN---------------------
>MALB711
---------------------MRARLSDIAQQAEVSEATVSRVLNDRP---GVAPETRQA
VLTALDVLG-YERPARLRK-RC--AGL---VGLVV-------PELDNPI-FPAFAQIIES
ALAPTGFTPVLCTQ-T-P-GGIREDEYV-EMLLDRQVSGIVFVSGLHADTTADHDRYRAL
IARP-LP-VV-MV-NGYAPNL----P-APFISCDDREAADLAVTHLIA-LG-HRRIGLIT
G-PDRFVPVQ-RKVTGYKAAMRRGTD--VSDAELTELTELSLFG-VEGGEAAATRLLERG
----V-T---GLVCGSDLMALGAIRAARQRGLSVPRD-----VSVVGYDDSP-LMAFTDP
PLTTVRQPVPAMAVAAVRALVDEI-NGHAAPHSEYLFRPELVVRGSTAVARAPGVGEGGP
VQRHTPSATLAVSA----------
>MALB712
---------------------MRARLSDIAQQAEVSEATVSRVLNDRP---GVAPETRQA
VLTALDVLG-YERPARLRK-RC--AGL---VGLVV-------PELDNPI-FPAFAQIIES
ALAPTGFTPVLCTQ-T-P-GGIREDEYV-EMLLDRQVSGIVFVSGLHADTTADHDRYRAL
IARP-LP-VV-MV-NGYAPNL----R-APFISCDDREAAELAVTHLVA-LG-HRRIGLIT
G-PDRFVPVQ-RKVAGYKAAMRYRTD--VSDAELAELTELSLFG-VEGGEAAATRLLDRG
----V-T---GLVCGSDPMALGAIRAARQRGLTVPRD-----ISVVGYDDSP-LMAFTDP
PLTTVRQPVAAMAIAAVRALVDEI-NGHAAPHSEYLFRPELVVRGSTAVAQTPDVDPGAP
TPSPLAVSVQTPPSARRDPARR--
>MALB1262
------------MTLPAPRTTAAPRLSDIAGQAAVSEATVSRVLNGKQ---GVADTTRQR
VLAALDILG-YERPVRLRQ-RS--AGL---IGLVT-------PELTNPI-FPAFAQSVEQ
VLAGHGYTPVLCTQ-L-P-GGATEDELV-EQLVERGVGGIVFLSGLHADTSADPGRYAAL
TERG-VP-FV-LI-NGYNERI----S-APFVSPDDNAAVRMALQHLAD-LG-HRRIGLAI
G-PQRYVPSR-RKRDGFVEAAVSVLG--MDRTEAEPLVCSTLFS-VEGGQVAAGALLDAG
----C-T---GIVCGSDLMALGVVRAARGRGLDVPRD-----VSVVGFDDSQ-LIAFTDP
PLTTVRQPVQAMAAAAVGALLEEI-GGSPVQRTEYVFQPELVVRGSTAAVRN-G------
------------------------
>MALB1258
---------------MVAGVTSPLRLTDIAAQAQVSEATVSRVLNGKT---GVAAGTRHK
VLAALDLLG-YERPVRLRR-RS--NGL---VGLLI-------PELTNPI-FPAFAQVIEQ
ALAGHGYTPVLCTQ-T-P-GGATEDELV-EQLVERGVTGIMFLSGLHADSAADPSRYQRL
SSRG-IP-FV-LI-NGFNEQV----N-APFISPDDRAAADMAVRHLAD-LG-HRRIGLAI
G-PTRYVPSA-RKEQGFVAAVPG-AE-------AEGLIQRTLFT-VEGGHAAGGALLDRG
----C-T---GIVCGSDPMALGVIRAARERGLRVPED-----VSVVGFDDSP-LIAFTDP
PLTTVRQPVRAMATAAVGALLESV-AGTPVQRTEYVFQPELVVRGSTAQAP---------
------------------------
>MALB1259
----------MTIPLPRGDGNGAPRLADLALQAQVSEATVSRVLNGKA---GVAAATRHK
VLAALDVLG-YERPVRLRQ-RS--AGL---VGLII-------PELTNPI-FPAFAQVIEQ
VLAGHGYTPVLCTQ-M-P-GGSTEDELV-EQLEERGVTGIVFLSGLHADTTADPSRYLKL
AGRG-IP-FV-LI-NGYNEAV----E-APFVSPDDRSAARMAVRHLVE-LG-HERIGLAI
G-PTRYVPSS-RKAEGFTEALEAMLG--LGEDEAQGFIQRTLFS-VEGGQAAAGLLLDQG
----C-T---GIVCGSDLMALGAIRAVRARGLDVPGD-----VSVVGFDDSP-LIAFTDP
PLTTVRQPVQAMATAAVDALVEEI-DGNPVQRTEFVFQPELVVRGSTGAPRR--------
------------------------
>MALB709MALR-LIKEREGULATORGARC[STREPTOMYCES
---------------------MTMRLADIAARAGVSKATVSRVLNGAR---GVATGTRDS
VLTALDALG-YEQPARQRR-A----EL---VGLVT-------PELDNPF-FPALAQVMGQ
ALTRQGYTPVLATQ-T-P-GGSTEDELT-EMLVDRGVSGIIFVSGLHADTTAETGRYGRL
HERQ-VP-FV-LV-NGFSPRI----E-APFVSPDDRAAMRLAVAHLAE-LG-HERVGLAV
G-PARFVPVQ-RKIEGFRAGVREHLG--VSARESEELVQHSLFS-LEGGQAAASALIDLG
----C-T---AVMCASDMMALGAVRAARRRGLTVPGD-----ISVVGFDDSP-LMAFTDP
PLTTIRQPVKAMGQVAVDALLRR-------------------------------------
------------------------
>MALB1252
---------------------MTARLADIATQAGVSEATVSRVLNGKP---GVAATTRES
VLAALDVLG-YERPVRLRR-RS--AGL---VGLIT-------PELENPI-FPALAQVIGQ
ALTRQGYTPVLATQ-T-P-GGSTEDELT-EMLVDRGVSGIIFVSGLHADTSADMQRYEQL
RGQG-VP-FV-LV-NGFSAKV----Q-APFISPDDRAAMRLAVTHLVA-LG-HTRIGLAV
G-PKRFVPVL-RKIEGFHATMREQLG--LAPDEVEELIQHSLYT-LEGGQAAASALMERG
----C-T---AVVCASDMMALGAIRAARRLSKDVPRD-----LSVVGYDDSP-LIAFTDP
PLTTIRQPVTAMGQAAVRTLLEEI-GGTPAPHSEFVFMPELVVRGSTASGPAGGSGSAPR
P-----------------------
>ASCG3005
----------------------MITMLDVAKKAGVSKATVSRVLAGNN---YVSKTTHER
VLKAIEETG-YRPNLLARNLATSKSQN---IGLVV-----TNTLYNGPY-FNELLFQAAT
VTEQHGRQLILADG-K-H-DARQERQAI-EFLLDLRCDAIIIYPRFL----NADELDDII
EQTH-RP-II-VV-NRLLKKH----P-AHCVIAAHQKNSVEAVNYLVA-QG-HREIAFIH
G-ASGSPTGL-SRFKGYRQALRA-HH--IHLDEQ-RIVQGEWTL--QSGFNAAQELMARG
VS--F-T---ALMASNDDMAMGAARALYAAGKRIPQD-----VSLLSFDDIP-MASFFVP
PLTTVHVPVGEMIRHTLEKLVLML--GGDSSEPLPAIAGRLMVRDSVAPGPWLAGR----
------------------------
>ASCG223
----------------------MATMLDVAKKAGVSKATVSRVLTGNN---YVSKTTRDR
VFQAIEEIG-YRPNLLARQLATSKSQI---IGLVV-----TNTLYSGPY-FSELLFQTAT
MTEKYGRQLIMADG-K-H-SAEEEREAI-QFLLDLRCDAVIIYPRFL----SIEALESII
EQHE-QP-IM-VV-NRTLHQH----S-DNGICADHQQHCHDAVNYLIT-QG-HRDIAFIC
G-SSNSPTGT-SRLAGYRQALVD-NG--IPCDDR-LIAQGDWTH--DSGYTAAKSLLQRT
LT--F-S---ALVASNDDMAIGAAKALREHGLAIPQD-----VSLLGFDDLP-MASWFYP
PLTTVHVPVAEMINYTLEKLLCRL--EGETVIPAPAFKGTLIIRDSVSKGPQSGILSRDT
V-----------------------
>ASCG3015
----------------------MVTMLDVAKKAGVSKATVSRVLTGNN---YVSKTTRDR
VFQAIEEIG-YRPNLLARQLATSKSQI---IGLVV-----TNTLYSGPY-FSELLFQTAT
MTEKYGRQLIMADG-K-H-SAEEEREAI-QFLLDLRCDAVIIYPRFL----STNELEEII
EQHD-QP-IM-VV-NRTLHQH----G-DNGICANHQLHCHDAVNYLIA-QG-HRDIAFVC
G-SANSPTGT-SRLAGYRQALEE-NG--VPYNDG-LVASGDWTH--DSGYTAAQTLLQRS
AT--F-S---ALVASNDDMAIGAAKALREHGLAIPQD-----VSLLGFDDLP-MASWFYP
PLTTVHVPVAEMISYTLEKLLCRL--EGETIAPTPAFKGELIIRDSVSKGPAA-------
------------------------
>ASCG3018
----------------------MVTMLDVAKKAGVSKATVSRVLTGNN---YVSKTTRDR
VFRAIEEIG-YRPNLLARQLATSKSQI---IGLVV-----TNTLYSGPY-FSELLFQTAT
MTEKYGRQLIMADG-K-H-SAEEEREAI-QFLLDLRCDAVIIYPRFL----STDEMEEII
EQHN-QP-IM-VV-NRTLHQH----G-DNGICADHQQHCHDAVNYLIE-QG-HRDIAFIC
G-SANSPTGT-SRLAGYRQALEE-NG--VPYNDR-LVASGDWTH--DSGYTAAKTLLQRS
AT--F-S---ALVASNDDMAIGAAKALREHGLAIPQD-----VSLLGFDDLP-MASWFYP
PLTTVHVPVAEMISYTLEKLLCRL--EGETVAPAPTFKGELIIRDSVSKGPAA-------
------------------------
>ASCG214
----------------------MSTMQEVAKKAGVSKATVSRVLSGKG---YVSDATKES
VFKAIEETG-YRPNLLARNLATNKSEC---IGLVV-----TNTLYNGSY-FNEILSQAAQ
KLEKNGRQLVLVDG-K-H-SAEEEQEAI-QFLLDLRCDAIIIYPRFL----TVDAMDLII
DQYK-QP-IM-VV-NRKLRKN----H-SHCIFCDHKGSSYNATKYLID-QG-HRDIAFIT
G-SLDSPTAI-ERLSGYKTALAA-FS--LPIPDK-LIAQGKWTP--ASGATAVESLLASQ
LP--F-S---AIIASNDDMAIGAMKKLNEAGLKVPED-----VSIIGFDNIP-IAPFLLP
PLSSIKDPVSGMINEVINRLISML--DGGYLSNENIFQSELFIRDSVGKGPFFTENKVK-
------------------------
>ASCG218
----------------------MSTMQEVAKKAGVSKATVSRVLSGKG---YVSEATKEQ
VYKAIEEAG-YRPNLLARNLATNKSEC---IGFVV-----TNTLYNGNY-FNEILSQAAK
KLEDSGRQLVLVDG-K-H-SAEEEQAAI-QFLLDLRCDAIIIYPRFL----TVDAMDLII
DKHK-QP-IM-VV-NRKLRKN----H-SHSIFCDHKGSSYNATNYLIE-QG-HRDIAFIT
G-SLDSPTAI-ERLSGYKAALMA-NS--LIVRET-LIAPGRWTP--QSGFAAVESLLASQ
LP--F-S---AIIASNDDMAIGAMKKLTEVGIRVPEE-----ISIIGFDNIP-LAPFLSP
SLSSIKDPVSSMINEVINRLISML--DGGYLSNENRFQSDLMLRDSVSYGPFFSPKTS--
------------------------
>ASCG3017
-------------------------MQEVAKKAGVSKATVSRVLSGKG---YTSEETKTL
VYQAIEETG-YRPNLLARNLATSKSAC---IGLVV-----TNTLYNGSY-FNELLSQAAK
KLEDNGRQLILVDG-K-H-SADEERAAI-QFLLGLRCDAIIIYPRFL----NVDEMDDII
EKHK-QP-IM-VV-NRKLRKH----Q-SHCICCDHKGSSYNATQHLIA-RG-HRDIAFIT
G-SLDSPTAI-ERLSGYKDALTA-AN--IAVRDE-LIVRGKWTP--RSGSLAITTLRDNR
VS--F-S---AVLASNDDMAIGAIKALDEAGVAVPHD-----VSVVGFDDIP-TAPFLKP
SLSSVKDPVSDMINEVINRLIAML--DGGYFSKENLFLSELQVRDSIQNGPYGNPPV---
------------------------
>ASCG221
----------------------MATILEVANRAGVSKATVSRVLSGSG---YVSPEKRER
VDKAIAETG-YRPNLLARNLATKTTQT---IGLVV-----TNTLYSGNY-FSELMFQSAR
IMEEHGRQLILADG-K-H-TAAEEKAAI-EYLLDMRCDGVIIYPRFL----SISEMDEII
SRHK-QP-IL-VI-NRRLRLN----D-SYCIFSDQHAASVTAVQQLIE-RG-HRDIAFIT
G-SLDSPTGL-ERLSGYKSALAE-HD--IGVKDA-LIVEGKWNA--QSGMAAVDKLLAGG
HA--F-S---AIVASNDEMAIGAIKRLTECQIPVPSA-----VSVIGFDDIP-LAPYTIP
SLSSVKMPVSEMIKETIHRLVSML--DGGELSKRPSFPASLMLRDSVAAGPYWLAEKARG
------------------------
>ASCG3012
----------------------MATMLEVAKRAGVSKATVSRVLSGNG---YVSQETKDR
VFKAVAESG-YRPNLLARNLATKTTQT---LGLVV-----TNTLYHGVY-FSELLYHVAR
MTEDKGRQLILADG-K-H-SAQEEREAI-QYLLDLRCDAIIIYPRFL----TVDEMDEIV
ENHS-QP-IM-VL-NRRLRRH----A-SHCVWSDQKASAMRVVERLIA-LG-HRDIAFIT
G-SLDSPTGV-ERLAGYKDALAG-HG--IALNEA-LIAEGRWTP--ETGAAAVEILRQRG
VT--Y-S---ALVASNDDMAIGAMKQLHQLGVKVPEQ-----VSVVGFDDIV-LAPYMVP
SLASVRVPVTEMIKESINRLIFML--DGGEFNFQQSFPGALIERDSLVAGPCA-------
------------------------
>ASCG193ASCGECOLI
----------------------MTTMLEVAKRAGVSKATVSRVLSGNG---YVSQETKDR
VFQAVEESG-YRPNLLARNLSAKSTQT---LGLVV-----TNTLYHGIY-FSELLFHAAR
MAEEKGRQLLLADG-K-H-SAEEERQAI-QYLLDLRCDAIMIYPRFL----SVDEIDDII
DAHS-QP-IM-VL-NRRLRKN----S-SHSVWCDHKQTSFNAVAELIN-AG-HQEIAFLT
G-SMDSPTSI-ERLAGYKDALAQ-HG--IALNEK-LIANGKWTP--ASGAEGVEMLLERG
AK--F-S---ALVASNDDMAIGAMKALHERGVAVPEQ-----VSVIGFDDIA-IAPYTVP
ALSSVKIPVTEMI--QIGRLIFML--DGGDFSPPKTFSGKLIRRDSLIAPSR--------
------------------------
>ASCG211H
-------------------MSNMTTMLEVAKRAGVSKATVSRVLSGNG---YVSQETKDR
VFQAIEESG-YRPNLLARSLAAKKTQT---LGLVV-----TNTLYHGVY-FSELLFHTAR
MAEDKGRQLLLADG-K-H-SAEEERQAI-QYLLDLRCDAIMIYPRFL----SVDEIDDII
DSHA-QP-IM-VL-NRRLRRN----S-SHCVYCDQKQTSFNAVEQLIA-GG-HREIAFIT
G-SMDSPTGV-ERLSGYKDALTR-HG--IAINNE-LIVNGKWTP--ASGAEGVDTLLARK
VS--F-T---ALVASNDDMAIGAIKQLHERGMSVPAQ-----TSVIGFDDIA-MAPYTIP
ALSSVKIPVTEMIQETIGRLIFML--DGGEFTPPKTFTGALILRDSAAPLPAR-------
------------------------
>YJMH1223
----------------------MVTIKDIAKLANVSHTTVSRALNNSP---YIKEHTKKK
ILELAEQLN-YTPNVNAKSLAMQKSHT---IGLFF---TSITNGTSHSF-FADTIKGVNQ
AISE-DYN-LYVRG-------IDDLKNY-DSVTPMRYDGIILMSQSD----IDNSFIYHI
REKN-IP-LV-VL-NRDIDDR----T-ITNILSNDKEGSQEAVEYFIQ-SG-HQDIAIIE
G-IEGFKSSQ-QRKEGYLSALIQ-HH--IPIKHE-YSVKGQYDM--ESGFQAMERLLALP
NP--P-T---AVFCSNDDMAIGAMNAIFAKGLRVPDD-----ISVIGFDDIG-FSQYITP
RLSTVKRPVEKISVLGAQKLLSLI-SEPETKAEKILENTEFMVRDSVRRLTT--------
------------------------
>YJMH1234
---MIIVDGEKSLLNKECKENMSVTIKDIAKLANVSHTTVSRALNNSP---YINEETKVK
IIALAKELN-YVPNYSAKSLVLLKSYV---IGVFF---SSISEGTSDTF-FHEIIRGVNN
VIDK-EYN-LVVRG-------IDDYQYS-HLIDNRNFDGIIVVSQSK----NDDEFIQTI
LEKN-IP-TV-VI-NRYIENE----G-LVNIMSDDTKGVYDAVTYFIE-ND-HRKIALLQ
G-NKEFESTV-YRKRGYIRALED-NN--IPINEE-YILSGRYDL--KSGYENMKKLLKLE
NV--P-T---AVFCANDDIGVGAMKAIFEAGLKVPED-----ISIIGFDDSN-FCNYVTP
PLTSVRKDSLAMSEYGGRNLLNLI-KNKEVDKEKVYIQSQLVVRKSVKKL----------
------------------------
>YJMH1231
---------------------MSVTIKDIAKIANVSHTTVSRALNNSP---VINEETKRK
ILEIAKKLN-YVPNFNAKSLVLNKSYN---IGLFF---SSISKGTSPSF-FHEVVEGVNS
IIEE-SYN-LVIKG-------IDNCNDF-NYISKKRFDGIILVSQSE----SDNSFIYDV
INKE-IP-IV-VL-NREIEEQ----N-VINIIAAEKDGAYKAAEYLIK-NG-HSKIAIIE
G-KAGFKSSV-YRKMGFINALID-NN--IEIKNE-YFQAGNYDV--ESGFSAMKKFLKLK
DR--P-T---AVFCSNDDMAVGAVKAIELEGLRVPDD-----ISLVGFDGSI-FCEYVTP
AITTIRKPSREIGIVGANKMLDVI-DETEFNKKKIYIGTELIVRDSVKNLSK--------
------------------------
>GALRS1598
----------------------MATIKDVAKLAGVSIATVSRVINHSP---KTGEAAREA
VKRAMEELN-YSPDPNARALVSRVNDT---IGCMV-------FDVADPF-FGAMVKAIET
ECRAHHKHLLIGNG-S-H-DAAQERETI-ELLISKRCEALIIHSKAL-----SNDELTAY
AQKS-PG-MV-FI-NRLLPEM----P-SRCIWLDNHYGSHTITQHLIE-LG-HKHIACVA
S-KYDIEDAH-ERIRGYQDAMRE-SG--LDPDEM-AVERAEPNE--EGGEQAIQDLLGRG
IP--F-T---AVVAYNDAMATGIISVLIDNGFRVPED-----VSVVGFDDVI-FARFSRP
KLTTMRYPISMMAARATQMAMQLA--TGEAPENNAQMFRPVLVRRQSSAIAPQELR----
------------------------
>GALRS130
----------------------MSTIKDVARLANVSVATVSRVMNNSP---KASAASREV
VQKAMAELG-YTPNANARALVSQTCDT---MGVLV-------GDVADPF-FGALVKGVAA
VAVEQGLHLLMGNG-F-H-KARQERESI-ELLIGKRCEALVVHSKAL-----SDEELIDY
ALRV-PG-MV-LI-NRDIPAL----K-GRCIALNNRQGAATATRHLLE-LG-HRHIAFLS
S-DHAIEDAI-LRLQGYQDALAE-AG--LRADPE-LVESGMPNE--EGGERAMLNLLAKG
LP--I-T---AVVAYNDAMAAGAISVLADNGLKVPEE-----VSVVGFDDII-YARYLRP
KLSTMRYPVELMAAQAAKLALQLA--AGESEAVQSRIYTPTLINRHSVAPVRS-------
------------------------
>GALRS131
----------------------MSTIKDVARLANVSVATVSRVMNNSP---KASAASREV
VQKAMAELG-YTPNANARALVSKTCDT---MGVLV-------GDVADPF-FGALIKGVAA
VAVEQGLHLLMGNG-F-H-RAQQERESI-DLLIGKRCEALVVHSKAL-----SDEELIDY
ALRV-PG-MV-LI-NRDIPAL----K-GRCIALNNRQGAATATRHLLE-LG-HRHIAFLS
S-DHAIEDAT-LRLQGYQDALTE-AG--LRADPE-LVESGMPNE--EGGERAMLNLLAKG
QP--I-T---AVVAYNDAMAAGAISVLADNGLKVPEE-----VSVVGFDDII-YARYLRP
KLSTMRYPIELMAAQAAKLALQLA--AGESEAVQSRIYTPTLINRHSVAPVRA-------
------------------------
>GALRS467
----------------------MATIKDVAKEAGVSVATVSRVVNKSP---KASKAAIES
VNAAMTKLG-YRPNANARALVSKSTNT---IGVLV-------ADVSDPF-FGSLIKAVDA
VARTNNKHLLIGNG-Y-H-NAQVEKEAI-ELLINSRCESLIIHSKGL-----SDDELTQF
AKEV-PG-LV-II-NRHVPQI----A-HRCISLDNQLGSTLATEHLIE-NG-HQQLAYIN
S-NQQIDDSF-DRKLGFTKALNK-HG--LPIDNS-LISEGEPTD--EGGEKAMTQLIETK
QP--F-S---GVVCYNDYMAAGAIASLEKAGISVPDQ-----VSIVGFDNGL-IAKYVHP
KLTTIDYPISEMATQAALLSLVLA--KDEKPEIEKEVYAPTLIKRNSVHTQ---------
------------------------
>GALRS472
----------------------MATIKDVAKEAGVSVATVSRVVNKSP---KASKAAIKS
VNAAMTKLG-YRPNANARALVSKSTNT---IGVLV-------ADVSDPF-FGSLIKAVDG
VARANNKHLLIGNG-Y-H-NAEVEKEAI-ELLIHNRCESLIIHSKGL-----SDEELIQF
SQEV-PG-LV-II-NRHIPQI----A-HKCIYLDNQLGSRLATEHLIE-SG-HQHLAYIN
S-NQQIDDCI-DRKHGFAQALEK-HG--LIINSS-LLSEGEPTD--EGGENAMNELIKNK
QS--F-T---GVVCYNDYMAAGAIAALEKAGISVPEQ-----VSIIGFDNGL-IAKYLHP
KLTTIDYPISEMASQAALLSLLLA--KDEKPETEKKVYTPTLVKRNSVHTL---------
------------------------
>GALRS124
----------------------MATIKDVAKLAGVSIATASRVINNAP---HTSEAAIVA
VKEAMQSLG-YRPNANARALVSKSSNT---IGVLV-------NDVSAPF-FGTMVKAIDT
VACEQGKQLLIGSG-Y-H-DANKERNAI-ELLINSRCESLVVHSKGM-----SDQELVSL
ADEI-PA-MV-VI-NRVVKGI----E-SRCIALDNHRGSYLATEFLIR-SG-HKHIGYIC
S-SHNIDDAK-DRLAGYQDALRD-NG--IEIRDE-YIEYGEPDE--TGGEQAMISIMAKN
LP--I-T---ALATYNDYMAAGCLSLLLENGIRIPEE-----MSLIGFDDGH-VARYIYP
RLTTVRYPIQVMANEAVKLSLQLA-NGEAPERKEHKLFLPMLIRRASVGAPAK-------
------------------------
>GALRS133
----------------------MATIKDVAKEAGVSIATTSRVINNSP---HTSETAIIA
VKAAMEKLD-YRPNANARALVNKSSNT---VGVLV-------GDVSAPF-FGTMVKAIDD
IASQQSKQLLIGCG-Y-H-DPVKEKNAI-NLLINSRCESLVIHSKGM-----SDAELIKL
ASEI-PG-MV-FI-NRNVEEI----A-SRCIALDNRKGAYIATEHLIK-NG-HTHIGYLA
S-NHDIDDAY-DRRDGYLDALRD-NG--IEIRDE-YIEYVEPDE--AGGEQAIINLIAKN
TP--I-T---AIATYNDYMAAGCMTLLQENGVKIPED-----MSVIGFDDGH-IARHIYP
RLTTIRYPINVMANEALKLSLQLV-NNENTEYSGKKLFMPVLVKRASVGIKKTLE-----
------------------------
>GALRS471
----------------------MATIKDVAREAGVSIATVSRVVNKSP---KAGKASIQS
VQAAMKKLS-YRPNANARALVSKNTNT---IGVLV-------GDVSDPF-FGSIIKAVDQ
VARENNKHLLIGNG-Y-H-DANAERDAI-ELLINSGSESLVIHSKAL-----SDQELIDF
TKEA-PG-LV-LI-NRYIPEI----A-ERCIAFDNFKGAYMATEFLIN-NG-HKHIAYIN
S-NHKIDDAE-QRKAGYLSALQD-YN--LPSPDS-YTLEAEPSD--EGGKQAMVALLSKN
MP--I-T---AVQTYNDIIAAGVLAALEEHNIAVPAK-----MSLVGFDNGL-ISRYVHP
KLTTINYPIEIMAKQAILLSIKLA--KKEECEPENIMFSPTLVQRLSVSKHNLD------
------------------------
>GALRS433
-----------------MTENKIATIKDVAREAGVSIATVSRVINKSP---KAGKASIQS
VQSAMKLLG-YRPNANARALVNKNSHT---IGVLV-------NDIADPF-FGSLIKAVDQ
VARENNKHLLIGNG-Y-H-NATDEREAI-ELLINSCRKSLIIHAKAL-----TSEELIGF
AKEV-PG-LV-LI-NRYIPEI----A-DRCIAFDNFKGAYMATEFLIQ-NG-HKHIAFIN
S-NHQIDDSF-ERKAGYLQALKD-HN--YPSPDN-YIVAVDVND--EGGKAGMIELLSKN
IP--I-S---AVLAYNDFIAAGVLFALEENNIAVPEQ-----ISLIGFDNGL-ISRYVHP
KLTTINYPIEIMAKQATLLSLKLA--KNEEYTPDTRIFSPTLVKRMSVGKCNLKD-----
------------------------
>GALRS125
----------------------MATIKDVAKEAGVSVATVSRVINKSP---KASKSAIDA
VSTAMRKLG-YRPNANARALVSRSTNT---LGVLV-------GDVSDPF-FGSMVKSIDG
VARNNGKHILIGNG-Y-H-DADTERDAI-ELLINSRCESLVIHSKGL-----SNEELIAY
AKEV-PG-LV-LI-NRYIPEI----A-EKCIALDNHKGSYLATEYLIR-HG-HQHIGYVC
S-NHQIEDAE-QRKAGYQEALKA-HG--LHQPES-YIEYGSPDE--QGGEQAMTNLLAKN
LP--I-T---AIAAYNDYMAAGSLSILEENGIQAPEN-----MSLIGFDDGL-IAKYLHP
KLTTIRYPIQMMAEHAAQLSLKLA--NKNQPIEPEKTDTDTHMFIPTLVRRLSVDKVKS-
------------------------
>GALRS1043
----------------------MATIKDVAREAGVSIATVSRVINKSP---KASKASIES
VTQAMAKLG-YRPNAAAKALVSQSTNT---MGVLV-------GDVSDPF-FGTLIKAVDE
VARENGKHLLIGNG-Y-H-NAEEERRAI-ELLINSRCDALVIHSKGL-----SDEELLSY
AQEV-PS-LV-II-NRHIPQI----A-QRCISLDNYKGAYLATEYLIR-HG-HQHIACIS
S-SHKIEDAD-ARIAGYLAALRD-NH--IELSSA-YIEQGEPNS--DGGETAMTNLLTKS
LP--I-T---GVVAYNDYMAAGALSVLDENGLKVPEQ-----VSIIGFDDGL-IARYVSP
RLTTVRYPIQMMAEKAARLAIDLA--RQQEADHSTMIFSPTLVRRDSVAKLS--------
------------------------
>GALRS1528
----------------------MATIKDVAKEAGVSVATVSRVINQSP---KASQASIAS
VKSAMNKLG-YRPNAAARALVNQSSNT---IGVLV-------NDVSDPF-FGVMVKAVDA
VAHKNGKHILICNG-Y-H-NAKEERQSI-ELLINNRCDALVIHSKAL-----DDAELLQY
AKEV-PS-MV-LI-NRHIDEI----A-TRCISLNNYKGAYLATEHLIR-HG-HTKIAYIS
S-NHQIEDAV-QRLQGYRDALKN-NG--IQLSDS-YIEYGAPYG--EGGEQAMTNLLIKS
LE--I-T---AVVGYNDFMAAGAIAVLDENEIHSPEQ-----VSVIGFDDVL-IARYIHP
RLTTIRYPIQMMAEKATQLALSLA--RGEKTTGESLIYSPTLVQRNSVRPLHA-------
------------------------
>GALRS1834
----------------------MATIKDVAREAGVSVATVSRVINQSP---KASKMSIAA
VKSAMNKLG-YRPNAAARALVNQSSNT---IGVLV-------NDVSDPF-FGTMVKAVDA
VAHKNGKHILICNG-Y-H-TAQEERQSI-ELLINNRCDALVIHSKAL-----SDEELIEF
AEEV-PS-MV-LI-NRRIEAI----A-DRCISLNNYKGAYLATEHLIR-QG-HTKIAYIS
S-DHKIEDAE-QRLLGYRDALKK-HA--ISLPES-YIEYGKPYG--EGGEQAMTNLLTKS
LE--I-T---AVVGYNDFMAAGAIAVLDENDIHSPEQ-----VSVIGFDDVL-IARYIHP
RLTTIRYPIQMMAERATELALALA--RNENIEAGGLIYSPTLVQRNSVRPLKTS------
------------------------
>GALRS406
----------------------MSTIRDVAKLANVSVATVSRVLNHSL---SVSENTRLA
VEQAIAQLA-YQPNANAQALAVQNTDT---IGVVV-------TDVTDAF-FAILVKAVDK
VAEAHQKTILIGIG-Y-H-HAAKEREAI-NTLLRKRCSSLVVHSKAL-----SDDELSHY
LNTV-QG-MV-II-NRVIKGY----E-HRCVSLDNQKGTYLATEMLIR-YG-HQHIAYIG
S-NHAIFDEV-ERRNGYLAALKD-HN--YPIIEQ-AITLNSPDF--EGGEKAMIDLLSYN
KN--L-T---AVVAYNDSMAAGAISVLNENNISVPSQ-----FSIIGFDDMP-IARYLIP
KLTTIRYPIDLMATYAAKLALSLT--DEKIITPPVVQFSPTLVRRFSVESR---------
------------------------
>GALRS402GALR_HAEIN
----------------------MSTIRDVAKLANVSVATVSRVLNHSL---SVSENTRLV
VEQAIAQLA-YQPNANAQALAVQNTDT---IGVVV-------TDVTDAF-FAILVKAVDK
VAEAHQKTILIGIG-Y-H-HAEKEREAI-NTLLRKRCSSLVVHSKAL-----SDDELSHY
LNTV-QG-MV-II-NRVIKGY----E-HRCVSLDNQKGTYLATEMLIR-YG-HQHIAYIG
S-NHAIFDEV-ERRNGYLAALKD-HN--YPIIEQ-AITLNSPDF--EGGEKAMIDLLSYN
KN--L-T---AVVAYNDSMAAGAISVLNENNISVPSQ-----FSIIGFDDMP-IARYLIP
KLTTIRYPIDLMATYAAKLALSLT--DEKIITPPVVQFNPTLVRRFSVESR---------
------------------------
>GALRS1783
----------------------MSTIRDVAKLANVSVATVSRVLNHSL---SVSENTRLA
[truncated: 1,159 more rows]
