# Supplementary material for: Computational predictors fail to identify amino acid substitution effects at rheostat positions
Source: Sci Rep. 2017 Jan 30;7:41329. doi: 10.1038/srep41329 (PMC5278360; doi:10.1038/srep41329)
Supplement: Supplementary Table 1 [file srep41329-s4.xls]

## Sheet: Sheet1
Supplementary Table 1. Experimentally-measured, quantitative variant outcomes generated for rheostat positions in dimeric LacI by the Swint-Kruse laboratory.
		Liquid culture B-gal				fold-change (large = worse repressor)		propagated error		agreement set
mutated from	mutation	(-)	(-)error	(+)inducer	(+)error	no inducer	+inducer	no inducer	+inducer	rheostat_9
lac-11	WT (109) dimer	0.123646	0.0587614	159.863	36.1095
lac-11	N46A	0.200145	0.0820685	196.465	31.2462	1.61869	1.22896	1.01603	0.339502	x
lac-11	N46R	0.213489	0.131034	124.766	23.7238	1.72661	0.780455	1.34029	0.230434	x
lac-11	N46G	0.523705	0.0944013	299.302	22.059	4.2355	1.87224	2.1528	0.444839	x
lac-11	N46E	0.792815	0.435148	409.2	153.086	6.41195	2.55969	4.6552	1.11861	x
lac-11	N46L	2.82615	0.721574	446.894	153.599	22.8567	2.79548	12.3307	1.14973	x
lac-11	N46W	19.9328	1.85854	464.992	183.731	161.208	2.90869	78.0727	1.32384	x
lac-11	N46P	37.4875	3.02648	490.97	192.788	303.183	3.07119	146.148	1.39125	x
lac-11	I48V	1.22842	0.113149	432.614	88.1246	9.93495	2.70615	4.80932	0.823112
lac-11	I48T	8.63126	1.34963	559.083	66.5934	69.806	3.49726	34.924	0.893057
lac-11	I48F	20.0901	0.999664	642.778	88.9734	162.48	4.0208	77.6388	1.06518
lac-11	I48C	21.4127	2.01193	722.336	82.653	173.177	4.51846	83.8932	1.14411
lac-11	I48A	52.3208	2.87346	484.276	26.3697	423.148	3.02932	202.434	0.703856
lac-11	I48K	60.1057	30.1048	462.841	33.7254	486.109	2.89523	335.632	0.687153
lac-11	I48N	68.0528	3.81454	954.108	326.765	550.382	5.96828	263.375	2.44856
lac-11	I48P	642.105	76.948	607.707	49.6871	5193.07	3.80142	2545.2	0.913178
lac-11	N50W	3.19677	0.51734	622.873	104.066	25.8541	3.89628	12.9797	1.09467
lac-11	N50Y	12.3902	2.59491	618.953	95.0741	100.207	3.87176	52.0412	1.0576
lac-11	N50H	29.8903	7.41581	587.266	87.9604	241.74	3.67355	129.597	0.995625
lac-11	N50F	67.7175	4.75301	586.92	35.0911	547.671	3.67139	263.097	0.857844
lac-11	N50L	283.402	16.2652	600.242	19.7429	2292.04	3.75472	1097.18	0.857053
lac-11	N50A	319.97	60.018	567.86	46.6814	2587.79	3.55216	1322.14	0.853839
lac-11	N50I	577.635	34.39	636.386	52.5315	4671.67	3.98081	2237.51	0.95734
lac-11	N50R	677.517	94.1013	837.249	243.921	5479.47	5.23729	2712.99	1.93069
lac-11	R51F	7.14421	0.277295	500.453	53.2706	57.7794	3.13051	27.5504	0.781695	x
lac-11	R51L	9.92378	1.9037	525.68	65.4676	80.2593	3.28831	41.1325	0.848171	x
lac-11	R51Y	11.7508	2.73844	629.232	132.956	95.0357	3.93607	50.3025	1.21743	x
lac-11	R51S	15.7956	0.712535	653.667	179.05	127.748	4.08892	60.9835	1.45172	x
lac-11	R51I	15.9697	1.56114	588.343	104.746	129.156	3.68029	62.6651	1.05847	x
lac-11	R51G	60.4684	2.60265	487.019	38.0606	489.043	3.04647	233.363	0.728152	x
lac-11	R51P	262.971	64.1047	580.546	231.743	2126.8	3.63152	1135.95	1.66562	x
lac-11	R51D	653.626	34.1072	681.947	116.948	5286.25	4.26582	2527.32	1.2098	x
lac-11	V52A	0.0298493	0.0251243	7.36836	1.57387	0.241408	0.0460917	0.233346	0.0143289	x
lac-11	V52N	0.0676994	0.0308702	67.1033	12.1844	0.547525	0.419755	0.360609	0.12165	x
lac-11	V52I	0.161722	0.0602044	153.065	37.3017	1.30794	0.957472	0.789584	0.318149	x
lac-11	V52S	0.291037	0.266144	83.183	17.8983	2.35379	0.520338	2.42577	0.162324	x
lac-11	V52Q	1.11265	0.112238	572.201	123.137	8.99861	3.57932	4.37176	1.11667	x
lac-11	V52G	2.25787	0.769086	409.36	132.388	18.2607	2.56069	10.6771	1.01013	x
lac-11	V52T	10.2959	0.901055	705.976	142.351	83.2692	4.41613	40.2381	1.33713	x
lac-11	V52K	35.2632	2.0939	563.05	66.7303	285.194	3.52207	136.589	0.898417	x
lac-11	V52R	40.7078	6.73722	932.333	41.8329	329.227	5.83207	165.677	1.34307	x
lac-11	V52E	461.2	38.9051	543.75	75.8603	3729.99	3.40134	1800.34	0.903021	x
lac-11	Q54R	0.983066	0.0874927	344.681	103.444	7.95062	2.1561	3.84412	0.809873
lac-11	Q54A	1.7548	0.239921	505.619	90.6812	14.192	3.16282	7.01817	0.912221
lac-11	Q54S	5.0019	0.258978	501.846	135.371	40.4533	3.13922	19.3387	1.10447
lac-11	Q54M	5.68569	0.989107	562.36	74.9818	45.9834	3.51776	23.2712	0.922691
lac-11	Q54V	85.0879	7.37573	596.927	33.1235	688.155	3.73398	332.433	0.868502
lac-11	Q54G	90.5382	7.01597	579.862	38.9355	732.235	3.62724	352.581	0.854747
lac-11	Q54W	311.102	21.1602	559.981	95.5844	2516.06	3.50287	1207.91	0.991732
lac-11	Q54P	608.556	41.8924	628.694	65.4975	4921.74	3.9327	2363.41	0.97824
lac-11	Q54D	699.914	48.7272	603.254	27.0423	5660.61	3.77356	2718.85	0.868988
lac-11	Q55R	0.253029	0.241911	44.4902	11.1145	2.0464	0.278302	2.18486	0.0937303	x
lac-11	Q55L	1.26218	0.140134	152.766	29.1263	10.2079	0.955607	4.98183	0.282465	x
lac-11	Q55C	1.60774	0.0483259	108.516	25.1566	13.0028	0.678807	6.19175	0.21971	x
lac-11	Q55V	1.97765	0.77864	151.383	23.6602	15.9944	0.946953	9.87083	0.260108	x
lac-11	Q55P	623.552	35.2202	613.587	24.1431	5043.03	3.8382	2413.5	0.880019	x
lac-11	G58R	1.29496	0.0841294	322.997	50.6872	10.4731	2.02046	5.02349	0.555708	x
lac-11	G58S	11.4473	1.17046	710.413	124.354	92.5812	4.44388	45.0049	1.2699	x
lac-11	G58A	34.8437	3.47219	554.01	51.9438	281.801	3.46552	136.835	0.847543	x
lac-11	G58L	76.2566	2.64357	575.466	55.4577	616.731	3.59974	293.873	0.884012	x
lac-11	G58W	176.161	26.6894	782.971	129.429	1424.71	4.89775	710.652	1.3709	x
lac-11	G58V	289.708	35.0168	615.324	50.5016	2343.04	3.84907	1148.95	0.925032	x
lac-11	G58I	374.301	13.2316	524.592	50.9135	3027.19	3.28151	1442.61	0.806744	x
lac-11	G58P	620.947	34.3124	585.877	27.6142	5021.95	3.66486	2402.7	0.845641	x
lac-11	K59R	0.523826	0.344518	363.929	74.5607	4.23649	2.2765	3.4376	0.694223	x
lac-11	K59V	6.16768	0.859056	625.673	145.44	49.8816	3.9138	24.7028	1.26855	x
lac-11	K59A	7.24958	1.0023	731.085	144.545	58.6315	4.57319	29.0191	1.3728	x
lac-11	K59H	8.59861	0.776032	710.989	190.877	69.542	4.44748	33.6396	1.5604	x
lac-11	K59W	36.7312	2.92499	634.142	38.5835	297.067	3.96678	143.146	0.927944	x
lac-11	K59P	190.12	44.1502	591.656	67.2074	1537.61	3.70101	813.306	0.935733	x
Lac-11	Q60H	0.0578781	0.0209362	82.4028	8.09621	0.468093	0.515458	0.279566	0.126968	x
lac-11	Q60G	0.0611005	0.0577476	79.7837	22.1536	0.494155	0.499075	0.522757	0.178639	x
lac-11	Q60R	0.0620536	0.0837409	73.1657	16.1463	0.501863	0.457677	0.71803	0.144528	x
Lac-11	Q60A	0.0679257	0.0302512	75.7913	8.44194	0.549355	0.474101	0.357796	0.119401	x
Lac-11	Q60P	0.244612	0.114008	159.797	32.2549	1.97832	0.999588	1.31685	0.3028	x
lac-11	Q60L	0.323345	0.100756	295.66	60.1738	2.61507	1.84946	1.48611	0.562316	x
lac-11	Q60I	0.345484	0.0918285	331.053	57.3654	2.79413	2.07085	1.52145	0.589546	x
lac-11	Q60V	0.426694	0.164112	280.738	49.0389	3.45092	1.75611	2.1098	0.501441	x
lac-11	Q60E	0.553642	0.151306	401.938	113.917	4.47762	2.51426	2.4547	0.911217	x
lac-11	Q60D	1.54912	1.44094	407.239	59.4783	12.5286	2.54742	13.0866	0.685214	x
Lac-11	S61Y	0.0247989	0.0237405	11.9838	1.8775	0.200563	0.0749628	0.21436	0.0206068	x
Lac-11	S61T	0.0262946	0.0217149	69.7771	18.0434	0.21266	0.43648	0.202625	0.149864	x
lac-11	S61R	0.07344	0.0312174	75.635	13.6343	0.593952	0.473123	0.378706	0.136728	x
Lac-11	S61V	0.11127	0.0392497	20.8705	2.97151	0.899908	0.130552	0.532604	0.0348583	x
lac-11	S61Q	0.113244	0.0536644	114.208	36.9544	0.915868	0.714411	0.614667	0.281915	x
lac-11	S61A	0.155284	0.0457748	294.396	70.9063	1.25587	1.84155	0.702332	0.608077	x
lac-11	S61L	0.194718	0.171423	7.04512	1.12563	1.5748	0.0440697	1.5755	0.012193	x
lac-11	S61K	0.353115	0.0629073	340.659	64.3605	2.85585	2.13094	1.44943	0.627507	x
lac-11	S61P	0.382109	0.0581058	313.825	44.3543	3.09034	1.96308	1.542	0.523066	x
lac-11	S61E	0.696664	0.129852	442.453	82.2014	5.63433	2.7677	2.87623	0.809461	x
lac-11	S61N	1.00393	1.47713	19.3183	4.45183	8.1194	0.120843	12.5541	0.0389942	x
lac-11	S61D	1.0751	0.188376	390.044	90.375	8.69497	2.43986	4.40409	0.789504	x
lac-11	S61G	3.21998	1.44396	148.797	33.7219	26.0418	0.930779	17.0161	0.297823	x
lac-11	L62N	0.0690546	0.0327089	37.3433	3.47492	0.558485	0.233595	0.374731	0.057066	x
lac-11	L62Y	0.0728379	0.0235232	234.057	48.1408	0.589083	1.46411	0.338479	0.447272	x
lac-11	L62T	0.108244	0.0762818	124.273	8.95833	0.875431	0.777369	0.744107	0.184315	x
lac-11	L62I	0.144876	0.0593864	231.868	28.3715	1.17169	1.45042	0.735352	0.372599	x
lac-11	L62D	0.144898	0.0414334	157.176	27.7882	1.17188	0.98319	0.649961	0.28202	x
lac-11	L62S	0.167535	0.136642	88.3842	12.3488	1.35495	0.552874	1.27902	0.146841	x
lac-11	L62R	0.283087	0.057247	0.321875	0.104233	2.28949	0.00201344	1.18246	0.000794959	x
lac-11	L62E	0.379055	0.17544	261.273	38.1356	3.06564	1.63435	2.03367	0.439532	x
Lac-11	L62V	0.485153	0.703815	186.092	24.2073	3.92371	1.16407	5.9898	0.303423	x
lac-11	L62G	0.573688	0.283294	140.268	46.4538	4.63975	0.877423	3.17984	0.351737	x
lac-11	L62P	1.69186	2.33526	228.966	43.5444	13.6831	1.43226	19.9747	0.422914	x
