# Supplementary material for: Computational predictors fail to identify amino acid substitution effects at rheostat positions
Source: Sci Rep. 2017 Jan 30;7:41329. doi: 10.1038/srep41329 (PMC5278360; doi:10.1038/srep41329)
Supplement: Supplementary Table 2 [file srep41329-s5.xls]

## Sheet: Sheet1
Supplementary Table 2. Experimentally-measured, semi-quantitative outcomes for variants of tetrameric LacI generated by the Miller laboratory.
Position	Wild-type	Mutations													toggle_53	toggle_50	toggle_12	toggle_9
		LEU	PRO	HIS	TYR	PHE	CYS	ALA	GLY	SER	GLN	LYS	ARG	GLU
		L	P	H	Y	F	C	A	G	S	Q	K	R	E
2	LYS	+	- +	+	+	+	+	+	+	+	+	(+)	+	+
3	PRO	+	(+)	+	-s	- +s	+	+	+	+	+	+ -	+	+
4	VAL	+ -	+s	+	+ws	+	+ws	+s	+ -	+s	+ -h	+	+	- +
5	THR	-	-	-	-	-	- +	-	-	+ -	-	-	+ -	-	x	x
6	LEU	(+)	-	-	+ -	+	+	+	+ -	+ -	+ -	-	-	-
7	TYR	- +	-	+ -	(+)	+ -	+ -	+ -	- +	+ -	+ -	+ -	+ -	+ -
8	ASP	-	-	-	-	-	-	+ -	-	+ -	+	- +	+ -	- +
9	VAL	+ -	-	-	-	-	- +h	-	-	-	-	-	-	-	x	x
10	ALA	-	-	-	-	-	-	(+)	+	+ -	-	-	-	-	x	x	x	x
11	GLU	+	-	+	+	+	+	+	+	+	+	+	+	(+)
12	TYR	+	-	+	(+)	+	+	+	+	+	+	+	+	+
13	ALA	+ -	-	-	-	-	+	(+)	-	+ -	-	-	-	-	x	x	x	x
14	GLY	+ -	-	+	-h	- +	+	+	(+)	+	+	+ -	+ -	+
15	VAL	+ -	-	-	+	+	+	- +	-	-	-	-	-	-
16	SER	-	-	-	-	-	- +c	- +c	-	(+)	-	-	-	-	x	x	x
17	TYR	- +	- +	- +	(+)	- +	- +	- +	- +	- +	- +	- +	- +	-
18	GLN	-	-	-	-	-	-	- +	+ -	-	(+)	-	-	- +	x	x	x	x
19	THR	-	-	-	-	-	-	-	-	+ -	-	-	-	-	x	x
20	VAL	-	-	-	-	-	+ -c	+ -	-	-	-	-	-	-	x	x
21	SER	-	-	-	-	-	-	- +	-	(+)	-	-	-	-	x	x	x
22	ARG	-	-	-	-	-	-	-	-	-	-	-	(+)	-	x	x	x
23	VAL	-	-	-	-	-	- +c	- +c	-	-	-	-	-	-	x	x
24	VAL	+ws	-	+	+	+ws	+	+	+ -	+	+	- +	+	-
25	ASN	- +	-	- +	-	-	- +	+ -	+	+ -h	+ -h	- +	+ -	-
26	GLU	+	-	+	+	+	+	+	+	+	+	+	+	(+)
27	ALA	+	+	+	+	+ -	+	(+)	+	+	+	+	+	+
28	SER	+ws	+ws	+	+	+	+	+	+	(+)	+	+	+	+
29	HIS	+	- +	(+)	-	-	- +	+c	+	+	+	-	+ -	+ -c
30	VAL	-	-	-	-	-	- +	+	-	- +	-	-	-	-	x	x	x	x
31	SER	-	-	+	-	-	-	+	+	(+)	+ -	+	+	-
32	ALA	+	+	+	+	+	+	(+)	+	+	+	+	+	+
33	LYS	+ -	+	- +c	+ -	- +c	-	+ -	+	+ -	+ -	(+)	+	+ -c
34	THR	+ -h	-	-	- +	-h	- +h	+	-	+wh	-	-	+ -	-
35	ARG	+	-	+ -	+ -h	+ -	- +	+	-	+ -	+	+	(+)	- +c
36	GLU	+	+ -	+ -h	+	+	+	+	+	+	+	+	+	(+)
37	LYS	+	-	+	+ -	+ -	+	+	+	+ -h	+ -	(+)	+	+ -
38	VAL	-	-	-	-	-	-	-	-	-	-	-	-	-	x	x
39	GLU	+	-	+	+	+	+	+	+	+	+	+	+	(+)
40	ALA	+	-	+	+	+	+	(+)	+	+	+	+	+	+
41	ALA	- +h	-	-	-	-	+ -	(+)	+ -h	+ -h	-	-	- +	-
42	MET	+	-	-	-	+	+	+	-	-	- +h	-	+ -	-
43	ALA	+	-	+	+	+	+	(+)	+	+	+	+	+	+
44	GLU	+	-	+	+	+	+	+	+	+	+	+	+	(+)
45	LEU	(+)	-	+ -	- +h	- +	+	-	-	-	-	-	- +	-
46	ASN	+	-	+	+	+	+	+	+	+	+	+	+	+
47	TYR	-	-	-	(+)	+ -	-	-	-	-	-	-	-	-	x	x	x	x
48	ILE	- +	-	- +	-	+ -	-	-	-	-	-	-	- +	-	x
49	PRO	-	(+)	-	-	-	-h	- +h	-	-	- +	-	-	+	x	x	x	x
50	ASN	-	-	- +	- +	- +	+	-	-	+	-	-	-	-	x
51	ARG	+ -	- +	- +	+ -	+	- +	+ -	- +	- +	- +	+	(+)	-
52	VAL	+ws	+	+s	+	+	+s	+s	+ -	+ws	+	- +	- +	- +
53	ALA	-	-	-	-	-	-	(+)	-	-	-	-	-	-	x	x	x	x
54	GLN	-	-	-	-	-	-	+ -	-	-	(+)	-	-	-	x
55	GLN	+ -	-	+	+ -	+ -	+ -	+	-	- +h	(+)	+	+	- +
56	LEU	(+)	-	-	-	-	-	-	-	-	-	-	-	-	x	x	x	x
57	ALA	-	-	-	-	-	- +	(+)	+ -	- +	-	-	-	-	x	x	x	x
58	GLY	-	-	-	-	-	+ -	- +	(+)	- +	- +	+ -	+	-
59	LYS	+ -	- +	+ -	+ -	+ -	+ -	+ -	+ -	- +	- +	(+)	+	-
60	GLN	+	+ -	+	+	+	+	+ -	+	+	(+)	- +	+	+
61	SER	+s	+ -	+ws	+s	+s	+	+	+	(+)	+	+	+	+
62	LEU	(+)	+	+	+	+	+	+	+	+	+	+	+	+
63	LEU	(+)	+	+	+	+	+	+	+	+	+ws	+	+ws	+
64	ILE	+	-ws	-	+	+	+	+	-	-	-	-	-	-
65	GLY	-	-	-	-	-	-	-	(+)	-	-	-	-	-	x	x
66	VAL	+ws	-	+	+s	+s	+	+	-	-h	-	-	-	-
67	ALA	+	+ws	+ws	+ws	+ws	+	(+)	+	+	+	-	-	- +
68	THR	+ -ws	+ -	+ -	+ -ws	+ -w	+	+	+	+	- +	-	-	+s
69	SER	+ws	+vws	+vws	+	+	+	+	+	(+)	+ws	+ws	+ws	+ws
70	SER	+	+ws	+	+	+	+	+ -	+ -	(+)	+	+	+	+ -
71	LEU	(+)	- +	- +	+ws	+	-	-	-	-	- +h	-	-	- +
72	ALA	+ -	- +	+	+ws	+s	+	(+)	+	+	+	+	+	+
73	LEU	(+)	+ -ws	+	+	+	+	+s	+s	+s	+s	+s	+s	+s
74	HIS	+	+s	(+)	+s	+s	+	+	+	+	+	+	+ws	+
75	ALA	+s	+s	+s	+s	+s	+s	(+)	+s	+s	+s	+s	+s	+s	x	x
76	PRO	+ -	(+)	+ws	+s	+ -ws	+	+	+ -ws	+ws	+ -ws	-	- +	- +ws
77	SER	- +	+ws	- +	- +	- +	- +	+	+	(+)	- +	-	- +	- +
78	GLN	+ -	+ -s	+ws	+ -	+	+s	+ -ws	+ws	+	(+)	+s	+s	- +
79	ILE	+ws	+ -ws	+s	+ -ws	+ws	+	+	+ -	+	+ -	+ -ws	- +ws	+ -
80	VAL	+ws	+ -h	+s	+s	+s	+	+	+	+	+	+ -	+ws	+s
81	ALA	+ -ws	+	+	+ws	+	+ -h	(+)	+ -	+	+ -h	- +	+ -	-
82	ALA	+ -	+ws	+	+	+	+ -	(+)	+ws	+ws	+ -h	+ -	+	+ -
83	ILE	+	-	-	-ws	+	+	+	-	+ws	+ws	-	-	+ -
84	LYS	+ -s	- +vws	+ws	+s	+s	+s	+s	+s	+s	- +ws	(+)	+	+ws
85	SER	+ -	+vws	+	+ -	+	+	+	+	(+)	+	+ -	+	+
86	ARG	+wsh	+ -	+	+	+	+	+	+ -	+	+	+	(+)	+
87	ALA	+ws	-ws	-ws	-ws	+ -wh	+	(+)	+	+	+ -ws	-ws	-	- +ws
88	ASP	+s	+s	+s	+s	+s	+s	+s	+s	+s	+s	+s	+s	+s	x	x
89	GLN	+	+ws	+	+	+ws	+	+	+	+	(+)	+	+	+ws
90	LEU	(+)	+ -	+	+	+	+	+	+	+	+	+	+	+
91	GLY	+	+	+	+	+	+	+	(+)	+	+	+	+	+
92	ALA	+ws	+	+ -	+s	+s	+	(+)	+ws	+	+ws	+s	+s	+ -
93	SER	+ws	+	+	+	+	+	+	+	(+)	+	+	+	+
94	VAL	+ws	+ws	+	+ws	+ws	+	+	+ws	+ws	+	-	- +	+r
95	VAL	+ -	+s	+s	+s	+s	+ws	+s	+s	+ws	+s	+s	+s	+s	x	x
96	VAL	+s	+s	+	+ws	+s	+s	+ws	+s	+ws	+s	+s	+s	+s	x	x
97	SER	+	+ -s	+ws	+	+	+	+	+	(+)	+ws	+s	+	+s
98	MET	+ -	+ws	+ -s	+ -	+ws	+	+ -s	- +s	+ -ws	+s	-	+ws	+ -ws
99	VAL	+ws	+ -s	+ -	+	+s	+	+ -	- +	+	+	+s	+s	+ -
100	GLU	+	+	+	+	+	+	+	+	+	+	+	+	(+)
101	ARG	+	+	+	+	+	+	+	+	+	+	+	(+)	+
102	SER	+	+	+	+	+	+	+	+	(+)	+	+ -	+	+
103	GLY	+	+	+	+	+	+	+	(+)	+	+	+	+	+
104	VAL	+	+	+	+	+	+	+	+	+	+vws	+	+	+
105	GLU	+	+	+	+	+	+	+	+	+	+	+	+	(+)
106	ALA	+	+	+	+	+	+	(+)	+	+	+	+	+	+
107	CYS	+	+	+ws	+	+vws	(+)	+	+	+vws	+	+	+	+
108	LYS	+	+	+	+	+	+	+	+	+	+	(+)	+	+
109	ALA	+	+	+	+	+	+	(+)	+	+	+	+	+	+
110	ALA	+	+ws	+ws	+s	+	+	(+)	+	+	+	+s	+ws	+ -
111	VAL	+	+	+	+	+	+	+	+	+	+	+	+	+
112	HIS	+	+	(+)	+	+	+	+	+	+	+	+	+	+
113	ASN	-	+ws	+	+ws	+wh	+	+	+	+	+	+ws	+	+
114	LEU	(+)	-	+	+ -ws	+vws	+	+	+	+	+	-	-	-
115	LEU	(+)	+	+	+	+	+	+	+	+	+	+	+	+
116	ALA	+ -	+	+ -	+ -	+ -	+	(+)	+	+	+	+ -	+	+
117	GLN	- +	- +	+	+	+	- +	+ -	+	+	(+)	+	+	+
118	ARG	- +	- +	- +	-	-	+ -	- +	- +	-	+ -	-	(+)	-
119	VAL	+ -	+ws	-	-ws	+ -ws	+	+	+	+	+wh	+ -r	+	-
120	SER	+ws	+	+	+	+	+	+	+	(+)	+	+	+	+ -
121	GLY	+	-	+	+	+	+	+	(+)	+	+	+	+	+ -
122	LEU	(+)	-	+	+	+	+	+	- +	+ -h	+ -	-	-	-
123	ILE	+	-	-	-	+	+	+	-	-	-	-	-	-
124	ILE	+	-	+	+h	+	+	+ -	-	-	-	-	-	-
125	ASN	+ws	+ws	+s	+s	+s	+ws	+ws	+ws	+ws	+ws	+ -	+ -	+s
126	TYR	+	+	+	(+)	+	+	+	+	+	+	+	+	+
127	PRO	+ -ws	(+)	+ws	+	+	+	+s	+s	+ws	+s	- +ws	+wsh	+s
128	LEU	(+)	-	+ws	+ws/h	+	+	+	-	- +h	+ -ws	-	-	- +ws
129	ASP	+ws	+ws	+	+	+	+	+	+	+	+	+	+	+
130	ASP	+	+	+	+	+	+	+	+	+	+	+	+	+
131	GLN	+	+	+	+	+	+	+	+	+	(+)	+	+	+
132	ASP	+	+	+	+	+	+	+	+	+	+	+	+	+
133	ALA	+	+	+	+	+h	+	(+)	+	+	+h	-	+ -	+h
134	ILE	+	+	+	+	+	+	+	+	+	+	+	+	+
135	ALA	+	+	+	+	+	+	(+)	+	+	+	+	+	+
136	VAL	+	-	+ws	+ws	+ -	+	+	+ -	+	+ws	-vws(r)	-vws(r)	+
137	GLU	+	+ -	+	+	+	+	+	+	+	+	+	+	(+)
138	ALA	+	+	+	+	+	+	(+)	+	+	+	+	+	+
139	ALA	+vws	+vws	+	+ws	+vws	+	(+)	+	+	+ws	+ws	+	+
140	CYS	+	+ws	+	+	+	(+)	+	+	+	+	+	+	+
141	THR	+	+ws	+	+	+	+	+	+	+	+	+	+	+
142	ASN	+ws	+	+ws	+ws	+s	+	+	+	+	+	+	+	+
143	VAL	+	+	+	+ws	+	+	+	+	+	+	+	+	+
144	PRO	+	(+)	+	+	+	+	+	+	+	+	+	+	+
145	ALA	+	+ws	+	+	+	+	(+)	+	+	+	+ -	+	+
146	LEU	(+)	-	+	+	+	+	+	-	-h	+h	-	-	-
147	PHE	+	-	+	+	(+)	+ -	+	-	-	-h	-	-	-
148	LEU	(+)	-	+	+ -h		+	+ -	+ -h	+	+	-	-	- +
149	ASP	+s	-ws	+ws	+s	+s	+	+ws	+ws	+ws	+s	-	+s	+s
150	VAL	+ws	-ws/h	+ -h	+wsh	-h	+cs	+	+h	+ws	+ws	+	-	-ws
151	SER	+	+ws	+	+	+	+	+	+	(+)	+	+	+	+
152	ASP	+	+	+	+ws	+	+	+	+	+	+	+	+	+
153	GLN	+	+	+	+	+	+	+	+	+	(+)	+	+	+
154	THR	+	+vws	+	+	+	+	+	+	+	+vws	+	+	+
155	PRO	+	(+)	+	+	+	+	+	+	+	+	+	+	+
156	ILE	+	+	+	+	+	+	+	+	+	+	-	+	+ws
157	ASN	-h	+	+	+	+	+	+	+	+h	+	-	+	+
158	SER	+	+	+	+	+	+	+	+	(+)	+	+	+	+
159	ILE	+ws	- +wsh	+	+ws	+s	+	+	+wsh	+ws	+ws	-	+s	+
160	ILE	+	+ -	+s	+	+s	+	+	+ws	+	+ws	+	+	+
161	PHE	+sh/ws	-h/s	+ws	- +	(+)	-wh	-	-ws/s	- +sh	-ws	-	-	-
162	SER	+	+	+	+	+	+	+	+	(+)	+	+	+	+
163	HIS	+	+	(+)	+	+	+	+	+	+	+	+	+ws	+ws
164	GLU	+	+	+	+	+	+	+	+	+	+	+	+	(+)
165	ASP	+	+	+	+	+	+	+	+	+	+	+	+	+
166	GLY	-wsh	-	-	-	-	+ -h	+	(+)	+	-ws	-	-	- +
167	THR	+	+	+	+	+	+	+	+	+	+	+	+	+
168	ARG	+	+ -	+	+	+	+	+	+	+	+	+	(+)	+
169	LEU	(+)	+ -ws	+	+	+	+	+	+	+	+	-	+	+
170	GLY	+ws	+ws	+	-	-	+	+	(+)	+	+	-	-	+
171	VAL	+		-	-	+ -mh	+	+	+	+	-	-	-	-
172	GLU	+	-	+	+	+	+	+	+	+	+wh	+	+	(+)
173	HIS	+	-wsh	(+)	+	+	+	+	+	+	+	+ -	+ -	+
174	LEU	(+)	-	-	+	+	+	+	-	- +sh	- +h	-	- +	-
175	VAL	+	+	+	+	+	+	+	+	+	+	+	+	+
176	ALA	+	+	+	+	+	+	(+)	+	+	+	+	+	+
177	LEU	(+)	- +	+	+	+	+	+	+	+	+	+	+	+
178	GLY	+wh	- +	+	+	+	+	+	(+)	+	+	+	+	+
179	HIS	-h	-	(+)	-h	-	-	-	-	-wh	+ -h	-	+ -	-
180	GLN	+	+	+	+	+	+	+	+	+	(+)	+	+	+
181	GLN	+	+	+	+	+	+	+	+	+	(+)	+	+	+
182	ILE	+	+	+ -	+	+	+	+wh	-	- +	-	-	-	-
183	ALA	+	-	+ -mh	+	+	+	(+)	+	+	+ -/sh	-	-	-
184	LEU	(+)	-	-h	+h	+	+	+	-	-h	-h	-	-	-
185	LEU	(+)	-	+	+ -h	+	+	+ -	-	-h	+wh	-	-	-wh
186	ALA	+	+	+	+	+	+	(+)	+	+	+	+	+	+
187	GLY	-ws	+s	-	-	-	-	+s	(+)	+ -sh	-	-	-	-	x	x
188	PRO	+vwh	(+)	+	+ -h	-	+	+	+ws	+	+	+vws	+ws	+
189	LEU	(+)	+	+	+	+	+	+	+	+	+	+	+	+
190	SER	+	+	+	+	+	+	+	+	(+)	+	+	+	+
191	SER	+ -sh	-s	+s	+s	+s	+s	+s	+s	(+)	+s	-ws	- +s	+s	x	x
192	VAL	+ws	+ws	+s	+s	+s	+vws	+s	+	+s	+ws	+ws	+ws	+ws
193	SER	+s	+s	+s	+s	+s	+s	+s	+s	(+)	+s	+s	+s	+s	x	x
194	ALA	+wh	+s	+ -	+s	-	+ws	(+)	+	+	+s	-	-	+s
195	ARG	+ws	+ -s	+ws	+ws	+ws	+	+	+ws	+	+ws	+	(+)	+ws
196	LEU	(+)	- +ws	+	+	+	+	+	+	+	+	+	+s	+
197	ARG	+s	+ -ws	+s	+s	+s	+s	+s	+ -ws	+s	+s	+s	(+)	+s	x	x
198	LEU	(+)	+ -ws	+	+	+	+	+	+	+	+	+	+	+
199	ALA	+	+	+	+	+	+	(+)	+	+	+	+	+	+
200	GLY	+s	-	+ws	+ws	+s	+	+	(+)	+	+vws	+vws	+ws/s	+vws
201	TRP	-h	-	+	+	+	-	-	-	-	-h	-	-	-
202	HIS	+	+ -	(+)	+	+	+	+	+	+	+	+	+	+
203	LYS	+	- +	+	+	+	+	+	+	+	+	(+)	+	+
204	TYR	+	+	+	(+)	+	+	+	+	+	+	+	+	+
205	LEU	(+)	-	+	-h	+	+	+	+	+	-h	-	-	-
206	THR	+	+	+	+	+	+	+	+	+	+	+	+	+
207	ARG	+	+	+	+	+	+	+	+	+	+	+	(+)	+
208	ASN	+	+	+	+	+	+	+	+	+	+	+	+	+
209	GLN	+	+	+	+	+	+	+	+	+	(+)	+	+	+
210	ILE	+	+ -	+	+	+	+	+	+	+	+	+	+	+
211	GLN	+	+	+	+	+	+	+	+	+	(+)	+	+	+
212	PRO	+	(+)	+	+	+	+	+	+	+	+	+	+	+
213	ILE	+	-	+	+	+	+	+	+	+	+	-	-	+
214	ALA	+	+	+	+	+	+	(+)	+	+	+	+	+	+
215	GLU	+	+	+	+	+	+	+	+	+	+	+	+	(+)
216	ARG	+	+	+	+	+	+	+	+	+	+	+	(+)	+
217	GLU	+	+	+	+	+	+	+	+	+	+	+	+	(+)
218	GLY	+ -h	-	-	-	-	+	+	(+)	+	-	-	-	-	x	x
219	ASP	+	+ws	+	+	+	+	+	+	+	+	+	+	+
220	TRP	+s	+ -ws	+s	+ws	+s	+s	+s	+s	+s	+s	-ws	+ -s	+s	x	x
221	SER	+	+ -	+	- +	+ -	+	+	+	(+)	+	+	+	+
222	ALA	-	+ws	- +	-	-	+	(+)	+	+	-	-	-	-
223	MET	+	+vws	+	+	+	+	+	+	+	+	+	+	+
224	SER	+	+ -	+	+h	+	+	+	+	(+)	+	+	+	+
225	GLY	-	-	-	-	-	-	+	(+)	+ -h	-	-	-	-	x	x
226	PHE	+	-	+	+	(+)	+	+	-h	- +h	+	- +wh	+	+ -
227	GLN	+	- +	+	+	+	+	+	+	+	(+)	+	+	+
228	GLN	+	+ -	+	+	+	+	+	+	+	(+)	+	+	+
229	THR	+	-	-	-sh	+	+	+	+	+	+	-	-	+ -
230	MET	+	-	+	+	+	+	+	+	+	+	+	+	+
231	GLN	+	+ -	+	+	+	+	+	+	+	(+)	+	+	+
232	MET	+	-	+h	+	+	+	+	+wh	+sh	+	-	-	+
233	LEU	(+)	-	+	+	+	+	+	-	-	+ -h	-wh	+ -	-
234	ASN	+	+	+	+	+	+	+	+	+	+	+	+	+
235	GLU	+	+ -	+	+	+	+	+	+	+	+	+	+	(+)
236	GLY	+	+	+	+	+	+	+	(+)	+	+	+	+	+
237	ILE	+	+	+	+	+	+	+	+	+	+	+	+	+
238	VAL	+	+	+	+	+	+	+	+	+	+	+	+	+
239	PRO	+	(+)	+	+	+	+	+	+	+wh	+wh	-	-	+ -wh/r
240	THR	+wh	+	+	+wh	+	+	+	+	+	+	+	+	+
241	ALA	-h	-	-	-	-h	+	(+)	+	+	-	-	-	-
242	MET	+	-	-	+	+	+	+	-	-h	+	-	-	-
243	LEU	(+)	-	-	-	+ -	+	+ -	-	-	-	-	-	-	x	x
244	VAL	+	-	+ -	-	+	+	+	+	+	-	-	-	-
245	ALA	+s	-	+s	+s	+s	+	(+)	+	+	+s	-	-	+s	x	x
246	ASN	- +ws	-	+s	- +wsh	-	+s	+ws	+	+ws	+s	- +ws	+s	+s
247	ASP	-	-	+ -sh	-	-	-	-	-	-	-	-	-	-	x	x
248	GLN	+s	+s	+s	+s	+s	+s	+s	+s	+s	(+)	+s	+s	+	x	x
249	MET	+	-	-	-	-	- +	+	-	+wh	+ws	-	-	+
250	ALA	-	-	-	-	-	+	(+)	+	+	-	-	-	-	x	x
251	LEU	(+)	-	-	-	-	+	+	+ -	+ -wh	+ -wh	-	-	-
252	GLY	-	-	-	-	-	-	-	(+)	+	-	-	-	-	x	x
253	ALA	+	-	-	-	-	+	(+)	+	+	-	-	-	-
254	MET	+wh	-	+	+ -	+	+	+	+	+wh	+	-	-	-
255	ARG	+	-	+	+vwh	+ -	+ -wh	+ -	+	+ -h	+h	+ -	(+)	+ -
256	ALA	+h	-	+	+	+	+	(+)	+		+ -h	-	-	-
257	ILE	+	-	-	+	+	+	+	- +h	+ -h	-	-	-	-
258	THR	+	+	+	+	+	+	+	+	+	+	+	+	+
259	GLU	+	-	+	+ -	-cs	- +	+ -	+	+ -h	+	-	-	(+)
260	SER	+	+	+	+	+	+	+	+	(+)	+	+	+	+
261	GLY	+	+	+	+	+	+	+	(+)	+	+	+	+	+
262	LEU	(+)	+ -	+	+	+	+	+	+	+	+	+	+	+
263	ARG	+ -sh	+ -sh	+mh	-sh	-sh	-sh	+	+	+mh	+	-	(+)	+
264	VAL	+	+	-	-	-	+	+	+wh	+	- +h	-	-	-
265	GLY	+ -h	+	- +	- +h/r	-	+	+	(+)	+	+	-	+	+
266	ALA	+	+	+	+	+	+	(+)	+	+	+	+	+	+
267	ASP	-h	- +h	+	- +h	- +h	+	+	+	+wh	+	-	+	+
268	ILE	-	-	-	-	-	-	-	-	-	-	-	-	-	x	x
269	SER	-h	-	+ -	-	-	+	+	+	(+)	+wh	-	-	+ -h
270	VAL	+	-	-	-	+	+	+	-	-	-	-	-	-
271	VAL	+	-	+sh	-	+	+	+	-	+ -h	+h	-	-	-
272	GLY	-	-	-	-	-	-	+ -	(+)	-	-	-	-	-	x	x
273	TYR	+	-	+ws	(+)	+s	+s	+s	+s	+sh	+ -sh	-	-	-	x	x
274	ASP	+s	-	+s	+s	+s	+s	+s	+s	+s	+s	-	-	+	x	x
275	ASP	+s	-ws	+s	+s	+s	+s	+s	+s	+s	+s	- +ws	+s	+s	x	x
276	THR	+ws	+s	+s	+s	+s	+s	+s	+s	+s	+s	+s	+s	+s	x	x
277	GLU	+	+	+	+	+	+	+	+	+	+	+	+	(+)
278	ASP	+s	+	+	+	- +	+ws	+s	+	+	+	-	-	+s
279	SER	-	-	-	-	-	+ws	+ws	+s	(+)	-	-	-	-	x	x
280	SER	+	vws	+	+	+	+	+	+	(+)	+	+	+	+
281	CYS	+	-	+	+	+	(+)	+	- +	+	+	-	+	+
282	TYR	+	-	-	(+)	+	-	-	-	-	-	-	-	-	x	x
283	ILE	+	+ws	+	+	+	+	+	+	+	+	-	+	+
284	PRO	+	(+)	+	+h	+	-	- +	-	-h	+h	-	+ -	+ -
285	PRO	-	(+)	-	-	-	+ -	+	+	+	+	-	+ -	+
286	LEU	(+)	-	-	-	-	+ -r	+ -h	-	-	-	-	-	-	x	x
287	THR	-	-	-	-	-	+	+	-	+	-	-	-	-
288	THR	-	-	-	-	-	+	+	+	+	-	-	-	-
289	ILE	+	-	-vws	-	- +ws	+	-	-	-	-	-	-	-	x	x
290	LYS	+	+ -ws	+	+	+	+	+	+	+	+	(+)	+	+
291	GLN	+	+ -	+	+ -	+	+	+	+ -	+	(+)	+ -	+ws	+ws
292	ASP	-vws	+	+ -	-	-	+	+	+vws	+	+ws	- +	+ -	+ws
293	PHE	+ws	+s	+s	+s	(+)	+s	+ws	+s	+	+s	+s	+s	+s	x	x
294	ARG	+	+	+	+	+	+	+	+	+	+	+	(+)	+
295	LEU	(+)	+	+	+vws	+	+	+	+ws	+	+	+	+	+
296	LEU	(+)	- +ws	+ws	+s	+s	+	+	+	+	+h	+s	-	+
297	GLY	-ws	-	-	-ws	-	-	+ -	(+)	+ -	-	-	-	-	x	x
298	GLN	+	+	+	+ws	+ws	+	+	+	+	(+)	+	+	+
299	THR	+	+ -ws	+	+	+	+	+	+	+	+	+	+	+
300	SER	+	- +s	-	-	- +	+	+	+	(+)	-	-	-	-
301	VAL	+	-vws	+h	+vws	+vws	+	+	- +	+ -sh	-	-	-	-
302	ASP	+	+	+	+	+	+	+	+	+	+	+	+	+
303	ARG	+	+ -	+	+	+	+	+	+	+	+	+	(+)	+
304	LEU	(+)	-	+ws	+	+	+	+ws	+ -h	+ws	+ws	-	+ -s	+
305	LEU	(+)	+	+	+	+	+	+	+vws	+vws	+	+	+	+
306	GLN	+	+	+	+	+	+	+	+	+	(+)	+	+	+
307	LEU	(+)	+	+	+	+	+	+	+	+	+	+	+	+
308	SER	+	+	+	+	+	+	+	+	(+)	+	+	+	+
309	GLN	+	+	+	+	+	+	+	+	+	(+)	+	+	+
310	GLY	+	+	+	+	+	+	+	(+)	+	+	+	+	+
311	GLN	+	+	+	+	+	+	+	+	+	(+)	+	+	+
312	ALA	+	+	+	+	+	+	(+)	+	+	+	+	+	+
313	VAL	+	+	+	+	+	+	+	+	+	+	+	+	+
314	LYS	+	+	+	+	+	+	+	+	+	+	(+)	+	+
315	GLY	+	+	+	+	+	+	+	(+)	+	+	+	+	+
316	ASN	+	+	+	+	+	+	+	+	+	+	+	+	+
317	GLN	+	+	+	+	+	+	+	+	+	(+)	+	+	+
318	LEU	(+)	+	+	+	+	+	+	+	+	+	+	+	+
319	LEU	(+)	-	+ws	+ws	+s	+	+vws	- +	+ -wsh	+ws	- +h	+ -wsh	+ws
320	PRO	+	(+)	+	+	+	+	+	+	+	+	+	+	+
321	VAL	+	+	+ -wsh	-	- +h	+	+	+	+	+wh	-	-	- +ws
322	SER	+	+	+	+	+	+	+	+	(+)	+	+	+	+
323	LEU	(+)	+ -	+ -	+	+	+	+	-wh	-	-h	-	+ -h	- +h
324	VAL	+	+ -	+	+	+	+	+	+	+	+	+	+	+
325	LYS	+	+	+	+	+	+	+	+	+	+	(+)	+	+
326	ARG	-	-	-	-	-	-	-	-	-	-	+ -	(+)	-	x	x
327	LYS	+	+	+	+	+	+	+	+	+	+	(+)	+	+
328	THR	-	-	-	-	-	-	+ -wh	+vwh	+	-	-	-	-	x	x
329	THR	+ -	+	+ws	+	+	+	+s	+	+	+ws	+ -wh	+	+s
