# Supplementary material for: Computational predictors fail to identify amino acid substitution effects at rheostat positions
Source: Sci Rep. 2017 Jan 30;7:41329. doi: 10.1038/srep41329 (PMC5278360; doi:10.1038/srep41329)
Supplement: Supplementary Table 3 [file srep41329-s6.xls]

## Sheet: normalized
Supplementary Table 3. Predictions for variants at rheostat positions.
Normalized Scores
Mutation	Foldchange	Error	Neutral	SNAP2	PROVEAN	MutPred2	PolyPhen-2	PhD-SNP	Meta-SNP	PANTHER	MAPP	SIFT	MutationAssessor	Align-GVGD	FoldX	iMutant3	nsSNPAnalyzer	PolyPhen-1	PredictSNP
G58A	281.801	136.835	FALSE	0.51	0.569091	0.371	1	0.288	0.168	0.2014	0.7937	0.205263	0.525595	0.479592	0	0.511667	1	0	0
G58I	3027.19	1442.61	FALSE	0.725	0.706707	0.481	1	0.489	0.38	0.45052	0.6256	0.452632	0.624405	1	0	0.5	1	0	0
G58L	616.731	293.873	FALSE	0.76	0.69996	0.535	1	0.469	0.262	0.36046	0.6446	0.421053	0.490104	1	0	0.411504	1	0	0
G58P	5021.95	2402.7	FALSE	0.88	0.637899	0.496	1	0.837	0.72	0.44585	0.97249	0.452632	0.665476	0.479592	0	0.513333	1	1	1
G58R	10.4731	5.02349	FALSE	0.33	0.597495	0.293	0.53125	0.494	0.394	0.12145	0.8799	0.315789	0.488542	1	0	0.469027	1	0	0
G58S	92.5812	45.0049	FALSE	0.21	0.565051	0.203	1	0.207	0.195	0.10794	0	0.0473684	0.452604	0.479592	0	0.588333	1	0	0
G58V	2343.04	1148.95	FALSE	0.685	0.672283	0.403	1	0.477	0.276	0.35169	0.7394	0.363158	0.582738	1	0	0.446903	1	0	0
G58W	1424.71	710.652	FALSE	0.87	0.647313	0.484	1	0.699	0.455	0.79594	0.8468	0.9	0.706548	1	0	0.486726	1	1	1
I48A	423.148	202.434	FALSE	0.52	0.515879	0.365	0.331522	0.225	0.137	0.18728	0.8505	0.0210526	0.448958	1	0	0.705	0	0	0
I48C	173.177	83.8932	FALSE	0.345	0.550505	0.379	0.98125	0.565	0.458	0.47733	0.6194	0.447368	0.61369	1	0	0.686667	0	0.5	0
I48F	162.48	77.6388	FALSE	0.445	0.543879	0.449	0.775	0.498	0.466	0.29989	0.448	0.268421	0.479687	0.153061	0	0.541667	0	0	0
I48K	486.109	335.632	FALSE	0.485	0.580808	0.805	0.775	0.503	0.378	0.22842	0.2987	0.0263158	0.375	1	0	0.66	0	0	0
I48N	550.382	263.375	FALSE	0.59	0.613091	0.593	0.775	0.65	0.473	0.34231	0.1175	0.226316	0.517857	1	0	0.601667	0	0	0
I48P	5193.07	2545.2	FALSE	0.68	0.591596	0.449	0.925	0.768	0.563	0.45157	0.996636	0.347368	0.507143	1	0	0.65	0	0.5	1
I48T	69.806	34.924	FALSE	0.07	0.50998	0.328	0.0701087	0.278	0.158	0.22194	0.5863	0.115789	0.338542	1	0	0.66	0	0	0
I48V	9.93495	4.80932	FALSE	0.015	0.156193	0.063	0.00380435	0.082	0.222	0.08864	0.5958	0.152632	0.364063	0.153061	0	0.433628	0	0	0
K59A	58.6315	29.0191	FALSE	0.54	0.585253	0.465	0.4125	0.283	0.157	0.31756	0.8975	0.347368	0.679762	1	0	0.486726	0	0	0
K59H	69.542	33.6396	FALSE	0.61	0.60004	0.405	1	0.448	0.209	0.52863	0.6875	0.494737	0.721429	0.153061	0	0.548333	0	0.5	1
K59P	1537.61	813.306	FALSE	0.875	0.605455	0.515	0.99375	0.778	0.58	0.55445	0.994784	0.484211	0.721429	1	0	0.39823	0	1	1
K59R	4.23649	3.4376	FALSE	0.145	0.449524	0.136	0.463043	0.176	0.217	0.28228	0.6058	0.394737	0.655952	0.153061	0.108809	0.389381	0	0	0
K59V	49.8816	24.7028	FALSE	0.775	0.639838	0.481	0.9875	0.415	0.164	0.48965	0.99642	0.484211	0.721429	1	0	0.19469	0	0.5	1
K59W	297.067	143.146	FALSE	0.865	0.678303	0.547	1	0.629	0.695	0.84855	0.92843	1	0.721429	1	0	0.314159	0	1	1
L62D	1.17188	0.649961	TRUE	0.295	0.202586	0.433	0.000543478	0.372	0.149	0.39112	0.5571	0.226316	0.438021	1	0	0.69	0	0	0
L62E	3.06564	2.03367	FALSE	0.35	0.101066	0.368	0.00434783	0.386	0.164	0.26907	0.7763	0.305263	0.473958	1	0	0.69	0	0	0
L62G	4.63975	3.17984	FALSE	0.21	0.297414	0.378	0.00434783	0.182	0.208	0.38598	0.7094	0.326316	0.473958	1	0	0.76	0	0	0
L62I	1.17169	0.735352	TRUE	0.13	0.281874	0.109	0.0190217	0.195	0.191	0.18832	0.98377	0.489474	0.473958	0	0	0.583333	0	0	0
L62N	0.558485	0.374731	TRUE	0.27	0.140313	0.367	0.0190217	0.184	0.219	0.33599	0.0228	0.236842	0.473958	1	0	0.711667	0	0	0
L62P	13.6831	19.9747	FALSE	0.27	0.106284	0.404	0	0.704	0.508	0.46058	0.98676	0.421053	0.275521	1	0	0.67	0	0	0
L62R	2.28949	1.18246	FALSE	0.27	0	0.161	0	0.324	0.151	0.08225	0.1618	0.168421	0.344271	1	0	0.656667	0	0	0
L62S	1.35495	1.27902	TRUE	0.12	0.106851	0.25	0	0.269	0.161	0.2511	0.2439	0.373684	0.438021	1	0	0.68	0	0	0
L62T	0.875431	0.744107	TRUE	0.08	0.0822368	0.325	0	0.179	0.203	0.24428	0.6047	0.231579	0.380729	1	0	0.705	0	0	0
L62V	3.92371	5.9898	FALSE	0.095	0.237863	0.151	0.00815217	0.181	0.199	0.17902	0.98652	0.468421	0.473958	0.153061	0	0.608333	0	0	0
L62Y	0.589083	0.338479	TRUE	0.045	0.210413	0.35	0.000543478	0.303	0.153	0.38585	0.7643	0.478947	0.438021	0.479592	0	0.623333	1	0	0
N46A	1.61869	1.01603	TRUE	0.405	0.562667	0.528	0.430978	0.539	0.465	0.1458	0.94063	0.489474	0.667262	1	0	0.477876	0	0	1
N46E	6.41195	4.6552	FALSE	0.425	0.516364	0.634	0.480978	0.756	0.644	0.12395	0.93436	0.473684	0.634524	0.479592	0	0.402655	0	1	1
N46G	4.2355	2.1528	FALSE	0.11	0.49569	0.154	0.0222826	0.158	0.212	0.10905	0.0862	0	0.367188	1	0.51544	0.56	0	0	0
N46L	22.8567	12.3307	FALSE	0.49	0.622909	0.676	0.8875	0.691	0.5	0.24802	0.96251	1	0.769048	1	0	0.172566	0	1	1
N46P	303.183	146.148	FALSE	0.535	0.583717	0.622	0.9625	0.883	0.737	0.32305	0.993075	0.9	0.769048	1	0	0.358407	0	1	1
N46R	1.72661	1.34029	TRUE	0.215	0.443625	0.536	0.0505435	0.771	0.297	0.09145	0.94931	0.7	0.641667	1	0.609927	0.30531	0	0	0
N46W	161.208	78.0727	FALSE	0.72	0.629253	0.686	0.9875	0.809	0.72	0.68763	0.96859	1	0.810119	1	0	0.283186	1	1	1
N50A	2587.79	1322.14	FALSE	0.835	0.717172	0.809	1	0.74	0.718	NA	0.9827	1	0.77381	1	0	0.526667	0	1	1
N50F	547.671	263.097	FALSE	0.9	0.75701	0.836	1	0.893	0.774	NA	0.995167	1	0.832143	1	0	0.141593	0	1	1
N50H	241.74	129.597	FALSE	0.695	0.597899	0.714	1	0.768	0.532	NA	0.7888	0.494737	0.689286	1	0	0.548333	0	0.5	1
N50I	4671.67	2237.51	FALSE	0.895	0.75701	0.82	1	0.915	0.752	NA	0.99768	1	0.832143	1	0	0	0	1	1
N50L	2292.04	1097.18	FALSE	0.905	0.75701	0.874	1	0.847	0.68	NA	0.997291	1	0.801786	1	0.53166	0.181416	0	1	1
N50R	5479.47	2712.99	FALSE	0.875	0.637657	0.814	1	0.885	0.757	NA	0.98683	0.8	0.694643	1	0	0.323009	0	1	1
N50W	25.8541	12.9797	FALSE	0.925	0.796808	0.835	1	0.891	0.8	NA	0.996749	1	0.897619	1	0	0.274336	1	1	1
N50Y	100.207	52.0412	FALSE	0.895	0.717253	0.81	1	0.897	0.792	NA	0.98184	0.9	0.855952	1	0	0.309735	0	1	1
Q54A	14.192	7.01817	FALSE	0.61	0.626667	0.664	1	0.446	0.355	0.33017	0.97952	0.478947	0.477083	1	0.398071	0.565	1	0	0
Q54D	5660.61	2718.85	FALSE	0.845	0.592364	0.576	1	0.752	0.711	0.40347	0.95016	0.494737	0.6375	0.479592	0	0.533333	1	1	1
Q54G	732.235	352.581	FALSE	0.78	0.666465	0.693	1	0.606	0.692	0.45215	0.97031	0.6	0.479687	1	0	0.635	1	0.5	1
Q54M	45.9834	23.2712	FALSE	0.685	0.589657	0.55	1	0.594	0.673	0.60116	0.7181	0.8	0.6375	1	0.675376	0.429204	1	1	1
Q54P	4921.74	2363.41	FALSE	0.865	0.629374	0.767	1	0.894	0.726	0.53571	0.99963	1	0.616071	1	0	0.56	1	0.5	1
Q54R	7.95062	3.84412	FALSE	0.565	0.536242	0.098	1	0.118	0.252	0.0831	0	0	0.275521	0.479592	0.331496	0.511667	0	0	0
Q54S	40.4533	19.3387	FALSE	0.535	0.589576	0.652	1	0.584	0.424	0.32679	0.884	0.7	0.460417	1	0	0.578333	1	0	0
Q54V	688.155	332.433	FALSE	0.695	0.669172	0.658	1	0.604	0.614	0.46896	0.997994	0.9	0.532143	1	0	0.327434	1	0	0
Q54W	2516.06	1207.91	FALSE	0.8	0.669253	0.667	1	0.785	0.741	0.80442	0.95296	1	0.711905	1	0	0.446903	1	1	1
Q55C	13.0028	6.19175	FALSE	0.67	0.594182	0.704	0.99375	0.61	0.546	0.56216	0.7009	0.8	0.633929	1	0	0.513333	0	1	1
Q55L	10.2079	4.98183	FALSE	0.295	0.51697	0.646	0.011413	0.541	0.465	0.20437	0.5528	0.431579	0.510119	1	0.562409	0.20354	0	0	0
Q55P	5043.03	2413.5	FALSE	0.84	0.564081	0.769	0.98125	0.83	0.777	0.41008	0.98304	0.457895	0.538095	1	0	0.531667	0	0	1
Q55R	2.0464	2.18486	FALSE	0.785	0.500566	0.619	0.98125	0.507	0.414	0.23067	0.8773	0.305263	0.448958	0.479592	0.571218	0.451327	0	0	0
Q55V	15.9944	9.87083	FALSE	0.565	0.539636	0.686	0.484239	0.442	0.217	0.22292	0.92863	0.452632	0.534524	1	0	0.230088	0	0.5	0
Q60A	0.549355	0.357796	TRUE	0.295	0.416289	0.416	0.000543478	0.261	0.166	0.23894	0.94825	0.384211	0.508929	1	0.143712	0.261062	0	0	0
Q60D	12.5286	13.0866	FALSE	0.515	0.491152	0.475	0.20163	0.562	0.636	0.25473	0.7898	0.468421	0.624405	0.479592	0.519212	0.283186	0	0	0
Q60E	4.47762	2.4547	FALSE	0.295	0.327586	0.298	0.0119565	0.371	0.14	0.10766	0.8052	0.294737	0.624405	0.153061	0.240323	0.278761	0	0	0
Q60G	0.494155	0.522757	FALSE	0.54	0.528	0.586	0.106522	0.382	0.209	0.35881	0.6452	0.405263	0.624405	1	0.145255	0.438053	0	0	0
Q60H	0.468093	0.279566	FALSE	0.12	0.39814	0.344	0.00434783	0.3	0.173	0.38402	0.1238	0.457895	0.542262	0.153061	0	0.469027	0	0	0
Q60I	2.79413	1.52145	FALSE	0.425	0.536283	0.562	0.0277174	0.387	0.35	0.47587	0.97452	0.7	0.583333	1	0.103844	0.212389	0	0	0
Q60L	2.61507	1.48611	FALSE	0.45	0.516646	0.557	0.0592391	0.458	0.39	0.35732	0.93766	0.5	0.541667	1	0.1052	0.159292	0	0	0
Q60P	1.97832	1.31685	TRUE	0.575	0.513293	0.698	0.296196	0.78	0.705	0.4467	0.99353	0.494737	0.624405	1	0.582646	0.323009	0	0.5	1
Q60R	0.501863	0.71803	TRUE	0.14	0.271779	0.117	0.000543478	0.108	0.18	0.10573	0.1222	0.0631579	0.452604	0.479592	0.411751	0.261062	0	0	0
Q60V	3.45092	2.1098	FALSE	0.42	0.515879	0.517	0.0592391	0.383	0.358	0.3909	0.98658	0.447368	0.583333	1	0.136125	0.163717	0	0	0
R51D	5286.25	2527.32	FALSE	0.86	0.634141	0.514	0.875	0.51	0.474	0.27118	0.8204	0.194737	0.542262	1	0	0.556667	0	0	0
R51F	57.7794	27.5504	FALSE	0.7	0.673576	0.538	0.98125	0.444	0.169	0.57828	0.5491	0.463158	0.502976	1	0.543968	0.442478	0	0	0
R51G	489.043	233.363	FALSE	0.7	0.638182	0.528	0.875	0.344	0.142	0.3507	0.5784	0.321053	0.485417	1	0	0.616667	0	0	0
R51I	129.156	62.6651	FALSE	0.655	0.672929	0.563	0.98125	0.345	0.14	0.45496	0.689	0.4	0.427083	1	0	0.402655	0	0	0
R51L	80.2593	41.1325	FALSE	0.645	0.636808	0.468	0.875	0.462	0.212	0.35079	0.0587	0.3	0.372396	1	0.522632	0.402655	0	0	0
R51P	2126.8	1135.95	FALSE	0.675	0.633778	0.784	0.98125	0.719	0.497	0.44899	0.98842	0.373684	0.332292	1	0	0.538333	0	0	0
R51S	127.748	60.9835	FALSE	0.535	0.591313	0.343	0.875	0.308	0.153	0.12183	0.2958	0.110526	0.434896	1	0	0.595	0	0	0
R51Y	95.0357	50.3025	FALSE	0.68	0.634465	0.589	0.96875	0.457	0.221	0.5268	0.8953	0.468421	0.489063	1	0	0.51	0	0	0
S61A	1.25587	0.702332	TRUE	0.445	0.373752	0.273	0.0048913	0.381	0.205	0.30586	0.98124	0.426316	0.535714	1	0	0.538333	0	0	0
S61D	8.69497	4.40409	FALSE	0.685	0.521374	0.502	0.388587	0.784	0.662	0.54884	0.998365	0.5	0.631548	1	0.3677	0.469027	0	1	1
S61E	5.63433	2.87623	FALSE	0.675	0.512	0.5	0.388587	0.756	0.644	0.46874	0.997006	0.9	0.631548	1	0	0.501667	0	1	1
S61G	26.0418	17.0161	FALSE	0.575	0.523152	0.348	0.0119565	0.554	0.665	0.46999	0.4479	0.9	0.589881	0.479592	0	0.593333	0	0.5	1
S61K	2.85585	1.44943	FALSE	0.685	0.50796	0.573	0.388587	0.767	0.654	0.46511	0.996005	0.9	0.631548	1	0.167712	0.54	0	1	1
S61L	1.5748	1.5755	TRUE	0.57	0.518626	0.479	0.00271739	0.714	0.475	0.35468	0.98332	0.5	0.54881	1	0.546417	0.265487	0	0	0
S61N	8.1194	12.5541	FALSE	0.415	0.474251	0.37	0.388587	0.641	0.473	0.50797	0.5928	0.494737	0.631548	0.479592	0.0868902	0.538333	0	0	0
S61P	3.09034	1.542	FALSE	0.68	0.524646	0.687	0.00652174	0.863	0.658	0.60742	0.996162	0.7	0.589881	1	0	0.5	0	0.5	1
S61Q	0.915868	0.614667	TRUE	0.615	0.50796	0.529	0.454348	0.699	0.685	0.524	0.6409	0.473684	0.631548	1	0	0.495575	0	1	1
S61R	0.593952	0.378706	TRUE	0.65	0.535394	0.554	0.388587	0.806	0.716	0.52508	0.998393	0.7	0.631548	1	0	0.424779	0	1	1
S61T	0.21266	0.202625	FALSE	0.035	0.341425	0.136	0.000543478	0.091	0.263	0.38564	0.0115	0	0.428125	0.479592	0	0.469027	0	0	0
S61V	0.899908	0.532604	TRUE	0.37	0.513051	0.513	0.00652174	0.665	0.593	0.37434	0.93872	0.478947	0.54881	1	0.354314	0.247788	0	0.5	1
S61Y	0.200563	0.21436	FALSE	0.735	0.555152	0.601	0.61875	0.778	0.597	0.42135	0.8603	0.5	0.631548	1	0.366131	0.411504	0	0	0
V52A	0.241408	0.233346	FALSE	0.15	0.286184	0.107	0.00217391	0.122	0.209	0.08262	0.8261	0.0105263	0.33125	1	0	0.578333	0	0	0
V52E	3729.99	1800.34	FALSE	0.575	0.501131	0.567	0.447283	0.681	0.579	0.40176	0.96674	0.00526316	0.565476	1	0	0.62	0	1	1
V52G	18.2607	10.6771	FALSE	0.375	0.393035	0.554	0.00108696	0.447	0.189	0.42221	0.718	0.268421	0.500595	1	0	0.691667	0	0	0
V52I	1.30794	0.789584	TRUE	0.14	0.276996	0.107	0.00543478	0.139	0.227	0.13378	0.0205	0.342105	0.439063	0.153061	0.39006	0.486726	0	0	0
V52K	285.194	136.589	FALSE	0.525	0.482418	0.619	0.447283	0.595	0.571	0.3773	0.90026	0.0263158	0.522619	1	0	0.643333	0	1	1
V52N	0.547525	0.360609	TRUE	0.41	0.500121	0.531	0.491304	0.501	0.403	0.44404	0.1411	0.163158	0.483333	1	0	0.625	0	0	0
V52Q	8.99861	4.37176	FALSE	0.275	0.479583	0.531	0.491304	0.439	0.194	0.43013	0.0879	0.173684	0.454167	1	0	0.6	0	0	0
V52R	329.227	165.677	FALSE	0.41	0.514909	0.558	0.491304	0.531	0.497	0.42046	0.95011	0.173684	0.483333	1	0	0.558333	0	0	0
V52S	2.35379	2.42577	FALSE	0.155	0.36706	0.542	0.0266304	0.373	0.157	0.29052	0.2283	0	0.386458	1	0	0.64	0	0	0
V52T	83.2692	40.2381	FALSE	0.265	0.359233	0.461	0.309783	0.413	0.141	0.2613	0.4758	0.163158	0.465625	1	0	0.553333	0	0	0

## Sheet: raw
Raw scores
Mutation	Foldchange	Error	SNAP2	PROVEAN	MutPred2	PolyPhen-2	PhD-SNP	Meta-SNP	PANTHER	MAPP	SIFT	MutationAssessor	Align-GVGD	FoldX	iMutant3	nsSNPAnalyzer	PolyPhen-1	PredictSNP
G58A	281.801	136.835	2	-4.21	0.371	1	0.288	0.168	0.2014	0.2063	0.61	1.015	2.1	0	-0.57	1	0	0
G58I	3027.19	1442.61	45	-7.616	0.481	1	0.489	0.38	0.45052	0.3744	0.14	1.845	3.12	0	-0.5	1	0	0
G58L	616.731	293.873	52	-7.449	0.535	1	0.469	0.262	0.36046	0.3554	0.2	0.705	3.12	0	-0.3	1	0	0
G58P	5021.95	2402.7	76	-5.913	0.496	1	0.837	0.72	0.44585	0.02751	0.14	2.19	2.1	0	-0.58	1	1	1
G58R	10.4731	5.02349	-34	-4.913	0.293	0.925	0.494	0.394	0.12145	0.1201	0.4	0.69	3.12	0	-0.43	1	0	0
G58S	92.5812	45.0049	-58	-4.11	0.203	1	0.207	0.195	0.10794	1	0.91	0.345	2.1	0	-1.03	1	0	0
G58V	2343.04	1148.95	37	-6.764	0.403	1	0.477	0.276	0.35169	0.2606	0.31	1.495	3.12	0	-0.38	1	0	0
G58W	1424.71	710.652	74	-6.146	0.484	1	0.699	0.455	0.79594	0.1532	0.01	2.535	3.12	0	-0.47	1	1	1
I48A	423.148	202.434	4	-2.893	0.365	0.61	0.225	0.137	0.18728	0.1495	0.96	0.31	3.12	0	-1.73	0	0	0
I48C	173.177	83.8932	-31	-3.75	0.379	0.997	0.565	0.458	0.47733	0.3806	0.15	1.755	3.12	0	-1.62	0	0.5	0
I48F	162.48	77.6388	-11	-3.586	0.449	0.964	0.498	0.466	0.29989	0.552	0.49	0.605	1.46	0	-0.75	0	0	0
I48K	486.109	335.632	-3	-4.5	0.805	0.964	0.503	0.378	0.22842	0.7013	0.95	-0.4	3.12	0	-1.46	0	0	0
I48N	550.382	263.375	18	-5.299	0.593	0.964	0.65	0.473	0.34231	0.8825	0.57	0.95	3.12	0	-1.11	0	0	0
I48P	5193.07	2545.2	36	-4.767	0.449	0.988	0.768	0.563	0.45157	0.003364	0.34	0.86	3.12	0	-1.4	0	0.5	1
I48T	69.806	34.924	-86	-2.747	0.328	0.129	0.278	0.158	0.22194	0.4137	0.78	-0.75	3.12	0	-1.46	0	0	0
I48V	9.93495	4.80932	-97	0.531	0.063	0.007	0.082	0.222	0.08864	0.4042	0.71	-0.505	1.46	0	-0.35	0	0	0
K59A	58.6315	29.0191	8	-4.61	0.465	0.759	0.283	0.157	0.31756	0.1025	0.34	2.31	3.12	0	-0.47	0	0	0
K59H	69.542	33.6396	22	-4.976	0.405	1	0.448	0.209	0.52863	0.3125	0.06	2.66	1.46	0	-0.79	0	0.5	1
K59P	1537.61	813.306	75	-5.11	0.515	0.999	0.778	0.58	0.55445	0.005216	0.08	2.66	3.12	0	-0.27	0	1	1
K59R	4.23649	3.4376	-71	-2.055	0.136	0.852	0.176	0.217	0.28228	0.3942	0.25	2.11	1.46	0.108809	-0.25	0	0	0
K59V	49.8816	24.7028	55	-5.961	0.481	0.998	0.415	0.164	0.48965	0.00358	0.08	2.66	3.12	0	0.19	0	0.5	1
K59W	297.067	143.146	73	-6.913	0.547	1	0.629	0.695	0.84855	0.07157	0	2.66	3.12	0	-0.08	0	1	1
L62D	1.17188	0.649961	-41	0.122	0.433	0.001	0.372	0.149	0.39112	0.4429	0.57	0.205	3.12	0	-1.64	0	0	0
L62E	3.06564	2.03367	-30	1.017	0.368	0.008	0.386	0.164	0.26907	0.2237	0.42	0.55	3.12	0	-1.64	0	0	0
L62G	4.63975	3.17984	-58	-0.714	0.378	0.008	0.182	0.208	0.38598	0.2906	0.38	0.55	3.12	0	-2.06	0	0	0
L62I	1.17169	0.735352	-74	-0.577	0.109	0.035	0.195	0.191	0.18832	0.01623	0.07	0.55	1.16	0	-1	0	0	0
L62N	0.558485	0.374731	-46	0.671	0.367	0.035	0.184	0.219	0.33599	0.9772	0.55	0.55	3.12	0	-1.77	0	0	0
L62P	13.6831	19.9747	-46	0.971	0.404	0	0.704	0.508	0.46058	0.01324	0.2	-1.355	3.12	0	-1.52	0	0	0
L62R	2.28949	1.18246	-46	1.908	0.161	0	0.324	0.151	0.08225	0.8382	0.68	-0.695	3.12	0	-1.44	0	0	0
L62S	1.35495	1.27902	-76	0.966	0.25	0	0.269	0.161	0.2511	0.7561	0.29	0.205	3.12	0	-1.58	0	0	0
L62T	0.875431	0.744107	-84	1.183	0.325	0	0.179	0.203	0.24428	0.3953	0.56	-0.345	3.12	0	-1.73	0	0	0
L62V	3.92371	5.9898	-81	-0.189	0.151	0.015	0.181	0.199	0.17902	0.01348	0.11	0.55	1.46	0	-1.15	0	0	0
L62Y	0.589083	0.338479	-91	0.053	0.35	0.001	0.303	0.153	0.38585	0.2357	0.09	0.205	2.1	0	-1.24	1	0	0
N46A	1.61869	1.01603	-19	-4.051	0.528	0.793	0.539	0.465	0.1458	0.05937	0.07	2.205	3.12	0	-0.45	0	0	1
N46E	6.41195	4.6552	-15	-2.905	0.634	0.885	0.756	0.644	0.12395	0.06564	0.1	1.93	2.1	0	-0.28	0	1	1
N46G	4.2355	2.1528	-78	-2.462	0.154	0.041	0.158	0.212	0.10905	0.9138	1	-0.475	3.12	0.600698	-0.86	0	0	0
N46L	22.8567	12.3307	-2	-5.542	0.676	0.982	0.691	0.5	0.24802	0.03749	0	3.06	3.12	0	0.24	0	1	1
N46P	303.183	146.148	7	-4.572	0.622	0.994	0.883	0.737	0.32305	0.006925	0.01	3.06	3.12	0	-0.18	0	1	1
N46R	1.72661	1.34029	-57	-2.003	0.536	0.093	0.771	0.297	0.09145	0.05069	0.03	1.99	3.12	1.21695	-0.06	0	0	0
N46W	161.208	78.0727	44	-5.699	0.686	0.998	0.809	0.72	0.68763	0.03141	0	3.405	3.12	0	-0.01	1	1	1
N50A	2587.79	1322.14	67	-7.875	0.809	1	0.74	0.718	NA	0.0173	0	3.1	3.12	0	-0.66	0	1	1
N50F	547.671	263.097	80	-8.861	0.836	1	0.893	0.774	NA	0.004833	0	3.59	3.12	0	0.31	0	1	1
N50H	241.74	129.597	39	-4.923	0.714	1	0.768	0.532	NA	0.2112	0.06	2.39	3.12	0	-0.79	0	0.5	1
N50I	4671.67	2237.51	79	-8.861	0.82	1	0.915	0.752	NA	0.00232	0	3.59	3.12	0	0.63	0	1	1
N50L	2292.04	1097.18	81	-8.861	0.874	1	0.847	0.68	NA	0.002709	0	3.335	3.12	0.706488	0.22	0	1	1
N50R	5479.47	2712.99	75	-5.907	0.814	1	0.885	0.757	NA	0.01317	0.02	2.435	3.12	0	-0.1	0	1	1
N50W	25.8541	12.9797	85	-9.846	0.835	1	0.891	0.8	NA	0.003251	0	4.14	3.12	0	0.01	1	1	1
N50Y	100.207	52.0412	79	-7.877	0.81	1	0.897	0.792	NA	0.01816	0.01	3.79	3.12	0	-0.07	0	1	1
Q54A	14.192	7.01817	22	-5.635	0.664	1	0.446	0.355	0.33017	0.02048	0.09	0.58	3.12	0.398071	-0.89	1	0	0
Q54D	5660.61	2718.85	69	-4.786	0.576	1	0.752	0.711	0.40347	0.04984	0.06	1.955	2.1	0	-0.7	1	1	1
Q54G	732.235	352.581	56	-6.62	0.693	1	0.606	0.692	0.45215	0.02969	0.04	0.605	3.12	0	-1.31	1	0.5	1
Q54M	45.9834	23.2712	37	-4.719	0.55	1	0.594	0.673	0.60116	0.2819	0.02	1.955	3.12	1.64381	-0.34	1	1	1
Q54P	4921.74	2363.41	73	-5.702	0.767	1	0.894	0.726	0.53571	0.0003704	0	1.775	3.12	0	-0.86	1	0.5	1
Q54R	7.95062	3.84412	13	-3.397	0.098	1	0.118	0.252	0.0831	1	1	-1.355	2.1	0.331496	-0.57	0	0	0
Q54S	40.4533	19.3387	7	-4.717	0.652	1	0.584	0.424	0.32679	0.116	0.03	0.42	3.12	0	-0.97	1	0	0
Q54V	688.155	332.433	39	-6.687	0.658	1	0.604	0.614	0.46896	0.002006	0.01	1.07	3.12	0	-0.11	1	0	0
Q54W	2516.06	1207.91	60	-6.689	0.667	1	0.785	0.741	0.80442	0.04704	0	2.58	3.12	0	-0.38	1	1	1
Q55C	13.0028	6.19175	34	-4.831	0.704	0.999	0.61	0.546	0.56216	0.2991	0.02	1.925	3.12	0	-0.58	0	1	1
Q55L	10.2079	4.98183	-41	-2.92	0.646	0.021	0.541	0.465	0.20437	0.4472	0.18	0.885	3.12	0.907037	0.17	0	0	0
Q55P	5043.03	2413.5	68	-4.086	0.769	0.997	0.83	0.777	0.41008	0.01696	0.13	1.12	3.12	0	-0.69	0	0	1
Q55R	2.0464	2.18486	57	-2.514	0.619	0.997	0.507	0.414	0.23067	0.1227	0.42	0.31	2.1	0.964488	-0.39	0	0	0
Q55V	15.9944	9.87083	13	-3.481	0.686	0.891	0.442	0.217	0.22292	0.07137	0.14	1.09	3.12	0	0.11	0	0.5	0
Q60A	0.549355	0.357796	-41	-1.762	0.416	0.001	0.261	0.166	0.23894	0.05175	0.27	0.875	3.12	0.143712	0.04	0	0	0
Q60D	12.5286	13.0866	3	-2.422	0.475	0.371	0.562	0.636	0.25473	0.2102	0.11	1.845	2.1	0.625304	-0.01	0	0	0
Q60E	4.47762	2.4547	-41	-0.98	0.298	0.022	0.371	0.14	0.10766	0.1948	0.44	1.845	1.46	0.240323	0	0	0	0
Q60G	0.494155	0.522757	8	-3.193	0.586	0.196	0.382	0.209	0.35881	0.3548	0.23	1.845	3.12	0.145255	-0.36	0	0	0
Q60H	0.468093	0.279566	-76	-1.602	0.344	0.008	0.3	0.173	0.38402	0.8762	0.13	1.155	1.46	0	-0.43	0	0	0
Q60I	2.79413	1.52145	-15	-3.398	0.562	0.051	0.387	0.35	0.47587	0.02548	0.03	1.5	3.12	0.103844	0.15	0	0	0
Q60L	2.61507	1.48611	-10	-2.912	0.557	0.109	0.458	0.39	0.35732	0.06234	0.05	1.15	3.12	0.1052	0.27	0	0	0
Q60P	1.97832	1.31685	15	-2.829	0.698	0.545	0.78	0.705	0.4467	0.00647	0.06	1.845	3.12	1.03902	-0.1	0	0.5	1
Q60R	0.501863	0.71803	-72	-0.488	0.117	0.001	0.108	0.18	0.10573	0.8778	0.88	0.345	2.1	0.411751	0.04	0	0	0
Q60V	3.45092	2.1098	-16	-2.893	0.517	0.109	0.383	0.358	0.3909	0.01342	0.15	1.5	3.12	0.136125	0.26	0	0	0
R51D	5286.25	2527.32	72	-5.82	0.514	0.98	0.51	0.474	0.27118	0.1796	0.63	1.155	3.12	0	-0.84	0	0	0
R51F	57.7794	27.5504	40	-6.796	0.538	0.997	0.444	0.169	0.57828	0.4509	0.12	0.825	3.12	0.786763	-0.37	0	0	0
R51G	489.043	233.363	40	-5.92	0.528	0.98	0.344	0.142	0.3507	0.4216	0.39	0.66	3.12	0	-1.2	0	0	0
R51I	129.156	62.6651	31	-6.78	0.563	0.997	0.345	0.14	0.45496	0.311	0.24	0.1	3.12	0	-0.28	0	0	0
R51L	80.2593	41.1325	29	-5.886	0.468	0.98	0.462	0.212	0.35079	0.9413	0.43	-0.425	3.12	0.647606	-0.28	0	0	0
R51P	2126.8	1135.95	35	-5.811	0.784	0.997	0.719	0.497	0.44899	0.01158	0.29	-0.81	3.12	0	-0.73	0	0	0
R51S	127.748	60.9835	7	-4.76	0.343	0.98	0.308	0.153	0.12183	0.7042	0.79	0.175	3.12	0	-1.07	0	0	0
R51Y	95.0357	50.3025	36	-5.828	0.589	0.995	0.457	0.221	0.5268	0.1047	0.11	0.695	3.12	0	-0.56	0	0	0
S61A	1.25587	0.702332	-11	-1.387	0.273	0.009	0.381	0.205	0.30586	0.01876	0.19	1.1	3.12	0	-0.73	0	0	0
S61D	8.69497	4.40409	37	-3.029	0.502	0.715	0.784	0.662	0.54884	0.001635	0.05	1.905	3.12	0.3677	-0.43	0	1	1
S61E	5.63433	2.87623	35	-2.797	0.5	0.715	0.756	0.644	0.46874	0.002994	0.01	1.905	3.12	0	-0.51	0	1	1
S61G	26.0418	17.0161	15	-3.073	0.348	0.022	0.554	0.665	0.46999	0.5521	0.01	1.555	2.1	0	-1.06	0	0.5	1
S61K	2.85585	1.44943	37	-2.697	0.573	0.715	0.767	0.654	0.46511	0.003995	0.01	1.905	3.12	0.167712	-0.74	0	1	1
S61L	1.5748	1.5755	14	-2.961	0.479	0.005	0.714	0.475	0.35468	0.01668	0.05	1.21	3.12	0.802731	0.03	0	0	0
S61N	8.1194	12.5541	-17	-2.273	0.37	0.715	0.641	0.473	0.50797	0.4072	0.06	1.905	2.1	0.0868902	-0.73	0	0	0
S61P	3.09034	1.542	36	-3.11	0.687	0.012	0.863	0.658	0.60742	0.003838	0.03	1.555	3.12	0	-0.5	0	0.5	1
S61Q	0.915868	0.614667	23	-2.697	0.529	0.836	0.699	0.685	0.524	0.3591	0.1	1.905	3.12	0	-0.49	0	1	1
S61R	0.593952	0.378706	30	-3.376	0.554	0.715	0.806	0.716	0.52508	0.001607	0.03	1.905	3.12	0	-0.33	0	1	1
S61T	0.21266	0.202625	-93	-1.102	0.136	0.001	0.091	0.263	0.38564	0.9885	1	0.11	2.1	0	-0.43	0	0	0
S61V	0.899908	0.532604	-26	-2.823	0.513	0.012	0.665	0.593	0.37434	0.06128	0.09	1.21	3.12	0.354314	0.07	0	0.5	1
S61Y	0.200563	0.21436	47	-3.865	0.601	0.939	0.778	0.597	0.42135	0.1397	0.05	1.905	3.12	0.366131	-0.3	0	0	0
V52A	0.241408	0.233346	-70	-0.615	0.107	0.004	0.122	0.209	0.08262	0.1739	0.98	-0.82	3.12	0	-0.97	0	0	0
V52E	3729.99	1800.34	15	-2.528	0.567	0.823	0.681	0.579	0.40176	0.03326	0.99	1.35	3.12	0	-1.22	0	1	1
V52G	18.2607	10.6771	-25	-1.557	0.554	0.002	0.447	0.189	0.42221	0.282	0.49	0.805	3.12	0	-1.65	0	0	0
V52I	1.30794	0.789584	-72	-0.534	0.107	0.01	0.139	0.227	0.13378	0.9795	0.35	0.215	1.46	0.39006	-0.47	0	0	0
V52K	285.194	136.589	5	-2.345	0.619	0.823	0.595	0.571	0.3773	0.09974	0.95	0.99	3.12	0	-1.36	0	1	1
V52N	0.547525	0.360609	-18	-2.503	0.531	0.904	0.501	0.403	0.44404	0.8589	0.69	0.64	3.12	0	-1.25	0	0	0
V52Q	8.99861	4.37176	-45	-2.32	0.531	0.904	0.439	0.194	0.43013	0.9121	0.67	0.36	3.12	0	-1.1	0	0	0
V52R	329.227	165.677	-18	-2.869	0.558	0.904	0.531	0.497	0.42046	0.04989	0.67	0.64	3.12	0	-0.85	0	0	0
V52S	2.35379	2.42577	-69	-1.328	0.542	0.049	0.373	0.157	0.29052	0.7717	1	-0.29	3.12	0	-1.34	0	0	0
V52T	83.2692	40.2381	-47	-1.259	0.461	0.57	0.413	0.141	0.2613	0.5242	0.69	0.47	3.12	0	-0.82	0	0	0
