# Supplementary material for: Computational predictors fail to identify amino acid substitution effects at rheostat positions
Source: Sci Rep. 2017 Jan 30;7:41329. doi: 10.1038/srep41329 (PMC5278360; doi:10.1038/srep41329)
Supplement: Supplementary Table 4 [file srep41329-s7.xls]

## Sheet: normalized
Supplementary Table 4. Predictions for variants at toggle positions.
Normalized Scores
Mutation	Phenotype	Neutral	SNAP2	PROVEAN	MutPred2	PolyPhen-2	PhD-SNP	Meta-SNP	PANTHER	MAPP	SIFT	MutationAssessor	Align-GVGD	FoldX	iMutant3	nsSNPAnalyzer	PolyPhen-1	PredictSNP
T5L	-	FALSE	0.86	0.621778	0.742	1	0.561	0.704	0.30338	0.997996	1	0.80119	0	0.175558	0.446903	1	1	1
T5P	-	FALSE	0.925	0.631192	0.83	1	0.581	0.721	0.36457	0.999684	1	0.7875	0	0.134565	0.531667	0	1	1
T5H	-	FALSE	0.845	0.670828	0.774	1	0.509	0.736	0.47995	0.6684	1	0.842262	0	0	0.598333	1	1	1
T5Y	-	FALSE	0.88	0.668121	0.815	1	0.608	0.735	0.5224	0.8933	1	0.883333	0	0	0.446903	1	1	1
T5F	-	FALSE	0.885	0.666788	0.781	1	0.614	0.735	0.49202	0.991799	1	0.883333	0	0	0.358407	1	1	1
T5C	- +	FALSE	0.825	0.629859	0.746	1	0.579	0.721	0.46414	0.96127	1	0.883333	0	0	0.521667	0	1	1
T5A	-	FALSE	0.775	0.590263	0.642	1	0.346	0.429	0.13358	0.997822	1	0.776786	0	0.226381	0.59	0	0	1
T5G	-	FALSE	0.83	0.670828	0.74	1	0.465	0.47	0.2274	0.8759	0.9	0.71131	0	0.211223	0.631667	1	0	1
T5S	+ -	FALSE	0.62	0.55398	0.314	1	0.229	0.317	0.06316	0.0525	0.426316	0.532738	0	0.503996	0.546667	0	0	1
T5Q	-	FALSE	0.855	0.631192	0.751	1	0.513	0.733	0.32626	0.95903	1	0.817857	0	0	0.578333	1	1	1
T5K	-	FALSE	0.885	0.631192	0.8	1	0.606	0.72	0.26926	0.97758	0.478947	0.619643	0	0	0.563333	0	0.5	1
T5R	+ -	FALSE	0.89	0.632566	0.852	1	0.638	0.703	0.32502	0.98216	0.489474	0.652976	0	0	0.464602	1	0.5	1
T5E	-	FALSE	0.9	0.631192	0.749	1	0.543	0.732	0.26698	0.998128	1	0.842262	0	0	0.525	1	1	1
V9L	+ -	FALSE	0.58	0.517778	0.787	0.99375	0.689	0.523	NA	0.999422	0.8	0.6125	0	0.532351	0.571667	0	0.5	1
V9P	-	FALSE	0.855	0.636606	0.904	1	0.841	0.779	NA	0.999992	1	0.891667	0	0	0.698333	1	1	1
V9H	-	FALSE	0.785	0.676202	0.906	1	0.746	0.763	NA	0.999961	1	0.891667	0	0	0.718333	1	1	1
V9Y	-	FALSE	0.76	0.59701	0.893	1	0.813	0.749	NA	0.999817	1	0.891667	0	0	0.655	1	1	1
V9F	-	FALSE	0.705	0.59701	0.859	1	0.881	0.773	NA	0.998898	1	0.744048	0	0	0.661667	1	1	1
V9C	- +h	FALSE	0.49	0.59701	0.861	1	0.818	0.726	NA	0.96121	1	0.891667	0	0	0.69	1	1	1
V9A	-	FALSE	0.62	0.557414	0.826	1	0.608	0.673	NA	0.99997	1	0.850595	0	0	0.751667	1	1	1
V9G	-	FALSE	0.785	0.676202	0.883	1	0.797	0.741	NA	0.999848	1	0.850595	0	0	0.86	1	1	1
V9S	-	FALSE	0.715	0.636606	0.903	1	0.804	0.716	NA	0.999797	1	0.891667	0	0	0.773333	1	1	1
V9Q	-	FALSE	0.76	0.636606	0.904	1	0.743	0.729	NA	0.999895	1	0.891667	0	0	0.718333	1	1	1
V9K	-	FALSE	0.855	0.636606	0.903	1	0.796	0.766	NA	0.999998	1	0.891667	0	0	0.72	1	1	1
V9R	-	FALSE	0.825	0.676202	0.887	1	0.826	0.786	NA	0.999999	1	0.891667	0	0	0.675	1	1	1
V9E	-	FALSE	0.805	0.636606	0.926	1	0.851	0.779	NA	0.999998	1	0.891667	0	0	0.728333	1	1	1
A10L	-	FALSE	0.765	0.596768	0.92	0.99375	0.863	0.724	NA	0.999973	1	0.936905	0	0	0.513333	0	1	1
A10P	-	FALSE	0.875	0.596889	0.933	1	0.837	0.766	NA	1	1	0.936905	0	0	0.563333	1	1	1
A10H	-	FALSE	0.77	0.636485	0.91	1	0.824	0.745	NA	0.999999	1	0.936905	0	0	0.616667	1	1	1
A10Y	-	FALSE	0.8	0.636404	0.931	1	0.875	0.755	NA	1	1	0.936905	0	0	0.561667	1	1	1
A10F	-	FALSE	0.805	0.636404	0.921	1	0.9	0.763	NA	0.999997	1	0.936905	0	0	0.526667	1	1	1
A10C	-	FALSE	0.535	0.557293	0.896	1	0.858	0.654	NA	0.999998	1	0.872024	0	0	0.613333	0	1	1
A10G	+	TRUE	0.72	0.557374	0.842	1	0.748	0.671	NA	0.999991	1	0.81369	0	0	0.708333	1	1	1
A10S	+ -	FALSE	0.465	0.517737	0.768	1	0.777	0.507	NA	0.999993	1	0.720833	0	0	0.658333	0	0.5	1
A10Q	-	FALSE	0.75	0.596889	0.899	1	0.826	0.735	NA	0.999994	1	0.936905	0	0	0.6	1	1	1
A10K	-	FALSE	0.83	0.596889	0.916	1	0.854	0.752	NA	0.999999	1	0.895833	0	0	0.605	1	1	1
A10R	-	FALSE	0.795	0.596929	0.919	1	0.863	0.764	NA	1	1	0.936905	0	0	0.561667	1	1	1
A10E	-	FALSE	0.825	0.596889	0.914	1	0.857	0.752	NA	1	1	0.895833	0	0	0.62	1	1	1
A13L	+ -	FALSE	0.665	0.596929	0.886	1	0.784	0.621	NA	0.92961	0.494737	0.622024	0	0	0.402655	0	1	1
A13P	-	FALSE	0.805	0.596768	0.908	1	0.787	0.74	NA	0.999904	1	0.91369	0	0	0.515	0	1	1
A13H	-	FALSE	0.665	0.636283	0.876	1	0.768	0.772	NA	0.999864	1	0.872619	0	0	0.576667	1	1	1
A13Y	-	FALSE	0.72	0.636364	0.904	1	0.833	0.767	NA	0.999232	1	0.91369	0	0	0.521667	1	1	1
A13F	-	FALSE	0.73	0.636364	0.886	1	0.869	0.782	NA	0.990868	1	0.830952	0	0	0.442478	1	1	1
A13C	+	TRUE	0.275	0.557333	0.842	1	0.815	0.696	NA	0.98121	1	0.694048	0	0	0.565	0	1	1
A13G	-	FALSE	0.545	0.556606	0.794	0.472283	0.713	0.731	NA	0.995847	0.8	0.830952	0	0	0.665	0	1	1
A13S	+ -	FALSE	0.35	0.517576	0.734	1	0.721	0.575	NA	0.99282	0.5	0.674405	0	0	0.61	0	0.5	1
A13Q	-	FALSE	0.64	0.596768	0.858	1	0.753	0.735	NA	0.999749	1	0.91369	0	0	0.55	1	1	1
A13K	-	FALSE	0.745	0.596768	0.867	1	0.786	0.782	NA	0.999999	1	0.91369	0	0	0.556667	1	1	1
A13R	-	FALSE	0.7	0.596768	0.895	1	0.785	0.785	NA	1	1	0.91369	0	0	0.513333	1	1	1
A13E	-	FALSE	0.755	0.596768	0.88	1	0.82	0.79	NA	1	1	0.91369	0	0	0.575	1	1	1
S16L	-	FALSE	0.93	0.63701	0.883	1	0.75	0.755	NA	0.999998	1	0.930357	0.153061	0	0.292035	1	1	1
S16P	-	FALSE	0.93	0.596566	0.932	0.63125	0.706	0.754	NA	0.999943	0.9	0.864881	0	0	0.460177	1	1	1
S16H	-	FALSE	0.815	0.597293	0.891	1	0.682	0.762	NA	0.999864	1	0.741071	0	0	0.543333	1	1	1
S16Y	-	FALSE	0.925	0.63701	0.91	1	0.786	0.778	NA	0.999242	1	0.930357	0.153061	0	0.420354	1	1	1
S16F	-	FALSE	0.925	0.637091	0.894	1	0.831	0.79	NA	0.999985	1	0.930357	0.153061	0	0.269912	1	1	1
S16C	- +c	FALSE	0.85	0.597374	0.857	1	0.699	0.761	NA	0.999974	1	0.930357	0.153061	0	0.533333	1	1	1
S16A	- +c	FALSE	0.835	0.517939	0.768	0.99375	0.469	0.646	NA	0.999981	1	0.7	0	0	0.516667	1	0.5	1
S16G	-	FALSE	0.845	0.557657	0.807	1	0.546	0.663	NA	0.92445	0.489474	0.727976	0	0	0.586667	1	0.5	1
S16Q	-	FALSE	0.89	0.557576	0.886	1	0.662	0.744	NA	0.999602	1	0.930357	0	0	0.508333	1	1	1
S16K	-	FALSE	0.925	0.557576	0.897	1	0.719	0.758	NA	0.999998	1	0.88869	0	0	0.516667	1	1	1
S16R	-	FALSE	0.93	0.597293	0.914	1	0.739	0.767	NA	0.999999	1	0.930357	0	0	0.40708	1	1	1
S16E	-	FALSE	0.91	0.557576	0.875	1	0.725	0.758	NA	0.999999	1	0.930357	0	0	0.518333	1	1	1
Q18L	-	FALSE	0.825	0.676646	0.795	1	0.44	0.399	NA	0.8803	1	0.607143	0	0.528275	0.451327	1	0.5	1
Q18P	-	FALSE	0.865	0.636404	0.87	0.63125	0.686	0.615	NA	0.994737	0.9	0.430208	0	0	0.571667	0	0	1
Q18H	-	FALSE	0.79	0.597131	0.707	1	0.299	0.65	NA	0.997838	1	0.607143	0	0	0.606667	0	1	1
Q18Y	-	FALSE	0.79	0.636929	0.82	1	0.465	0.59	NA	0.98889	1	0.565476	0	0	0.536667	1	1	1
Q18F	-	FALSE	0.825	0.716202	0.814	1	0.529	0.74	NA	0.8915	1	0.541667	0	0	0.477876	1	1	1
Q18C	-	FALSE	0.715	0.716162	0.772	1	0.571	0.739	NA	0.8943	1	0.492188	0	0.616851	0.573333	1	1	1
Q18A	- +	FALSE	0.69	0.636808	0.746	1	0.083	0.189	NA	0.7401	0	0.290625	0	0	0.56	0	0	0
Q18G	+ -	FALSE	0.74	0.676364	0.758	1	0.357	0.345	NA	0.4778	0.9	0.323958	0	0	0.626667	0	0	0
Q18S	-	FALSE	0.655	0.59701	0.68	1	0.182	0.211	NA	0.3074	0.205263	0.240104	0	0	0.603333	0	0	0
Q18K	-	FALSE	0.8	0.557495	0.659	1	0.32	0.332	NA	0.999975	0.9	0.430208	0	0	0.565	0	0	0
Q18R	-	FALSE	0.88	0.557616	0.729	1	0.397	0.616	NA	0.999986	1	0.541667	0	0	0.538333	0	0.5	1
Q18E	- +	FALSE	0.835	0.517657	0.625	0.9875	0.437	0.43	NA	0.999989	0.9	0.607143	0	0	0.575	0	0.5	1
T19L	-	FALSE	0.935	0.63701	0.794	1	0.69	0.651	NA	0.999999	1	0.765476	0.153061	0.347378	0.52	1	1	1
T19P	-	FALSE	0.96	0.636848	0.856	1	0.732	0.737	NA	0.999997	1	0.930952	0	0	0.578333	1	1	1
T19H	-	FALSE	0.92	0.676485	0.834	1	0.708	0.735	NA	0.99988	1	0.930952	0	0	0.626667	1	1	1
T19Y	-	FALSE	0.935	0.676566	0.853	1	0.797	0.753	NA	0.999945	1	0.889286	0.153061	0	0.53	1	1	1
T19F	-	FALSE	0.935	0.676566	0.813	1	0.83	0.758	NA	0.999996	1	0.930952	0.153061	0	0.505	1	1	1
T19C	-	FALSE	0.89	0.636929	0.795	1	0.774	0.753	NA	0.999964	1	0.930952	0.153061	0	0.566667	1	1	1
T19A	-	FALSE	0.885	0.597051	0.763	0.99375	0.521	0.603	NA	0.999997	0.9	0.685714	0	0	0.638333	1	1	1
T19G	-	FALSE	0.91	0.675879	0.867	0.63125	0.699	0.731	NA	0.999745	0.9	0.889286	0	0	0.681667	1	1	1
T19S	+ -	FALSE	0.82	0.557414	0.604	1	0.651	0.592	NA	0.994296	1	0.685714	0	0	0.585	1	1	1
T19Q	-	FALSE	0.93	0.636848	0.831	1	0.719	0.741	NA	0.999826	1	0.848214	0	0	0.608333	1	1	1
T19K	-	FALSE	0.95	0.636848	0.857	1	0.761	0.744	NA	0.999999	1	0.930952	0.153061	0	0.6	1	1	1
T19R	-	FALSE	0.95	0.636848	0.855	1	0.754	0.742	NA	1	1	0.930952	0.153061	0	0.551667	1	1	1
T19E	-	FALSE	0.94	0.636848	0.855	1	0.734	0.737	NA	0.999999	1	0.930952	0	0	0.598333	1	1	1
V20L	-	FALSE	0.905	0.517697	0.734	0.7875	0.642	0.71	NA	0.996748	0.9	0.805357	0	0	0.511667	0	0.5	1
V20P	-	FALSE	0.96	0.637172	0.893	1	0.795	0.74	NA	0.999987	1	0.929167	0	0	0.646667	1	1	1
V20H	-	FALSE	0.94	0.676808	0.869	1	0.748	0.745	NA	0.999849	1	0.929167	0	0	0.668333	1	1	1
V20Y	-	FALSE	0.935	0.597374	0.877	1	0.823	0.764	NA	0.998798	1	0.929167	0	0	0.606667	1	1	1
V20F	-	FALSE	0.915	0.597293	0.819	1	0.886	0.787	NA	0.998432	1	0.929167	0	0	0.608333	1	1	1
V20C	+ -c	FALSE	0.79	0.597374	0.84	1	0.803	0.753	NA	0.91728	1	0.929167	0.153061	0	0.641667	1	1	1
V20A	+ -	FALSE	0.74	0.557737	0.788	1	0.498	0.552	NA	0.999221	0.494737	0.655952	0	0	0.7	1	0.5	1
V20G	-	FALSE	0.94	0.676889	0.877	1	0.771	0.753	NA	0.999387	1	0.888095	0	0	0.795	1	1	1
V20S	-	FALSE	0.92	0.637091	0.885	1	0.813	0.749	NA	0.998199	1	0.929167	0	0	0.713333	1	1	1
V20Q	-	FALSE	0.935	0.637091	0.876	1	0.763	0.756	NA	0.999396	1	0.929167	0	0	0.663333	1	1	1
V20K	-	FALSE	0.955	0.637091	0.887	1	0.76	0.748	NA	0.999998	1	0.929167	0	0	0.675	1	1	1
V20R	-	FALSE	0.945	0.676727	0.865	1	0.748	0.745	NA	0.999999	1	0.929167	0	0	0.626667	1	1	1
V20E	-	FALSE	0.945	0.637172	0.895	1	0.839	0.762	NA	0.999999	1	0.929167	0	0	0.68	1	1	1
S21L	-	FALSE	0.905	0.636929	0.851	1	0.749	0.711	NA	0.999997	1	0.861905	0	0	0.252212	1	1	1
S21P	-	FALSE	0.94	0.597293	0.915	1	0.723	0.708	NA	0.999999	1	0.927381	0	0	0.451327	1	1	1
S21H	-	FALSE	0.89	0.597131	0.861	1	0.733	0.716	NA	0.999846	1	0.796429	0	0	0.538333	1	1	1
S21Y	-	FALSE	0.915	0.636929	0.898	1	0.824	0.726	NA	0.999963	1	0.885714	0	0	0.411504	1	1	1
S21F	-	FALSE	0.905	0.63701	0.879	1	0.857	0.73	NA	0.999985	1	0.927381	0	0	0.247788	1	1	1
S21C	-	FALSE	0.835	0.597374	0.81	1	0.727	0.698	NA	0.999971	1	0.927381	0.153061	0	0.515	1	1	1
S21A	- +	FALSE	0.85	0.517939	0.661	0.99375	0.552	0.711	NA	0.999996	1	0.74881	0	0.515467	0.535	0	1	1
S21G	-	FALSE	0.875	0.557657	0.769	1	0.602	0.698	NA	0.995962	1	0.831548	0	0	0.578333	1	1	1
S21Q	-	FALSE	0.9	0.557414	0.866	1	0.73	0.691	NA	0.999882	1	0.885714	0	0	0.501667	1	1	1
S21K	-	FALSE	0.925	0.557333	0.858	0.99375	0.745	0.721	NA	0.99999	1	0.885714	0	0	0.513333	1	1	1
S21R	-	FALSE	0.9	0.596727	0.888	0.9125	0.752	0.711	NA	0.999996	0.9	0.844643	0	0	0.411504	1	1	1
S21E	-	FALSE	0.915	0.557495	0.855	1	0.747	0.717	NA	0.999997	1	0.885714	0	0	0.516667	1	1	1
R22L	-	FALSE	0.875	0.677051	0.761	1	0.792	0.594	NA	0.96781	0.484211	0.631548	0	0.449258	0.541667	1	1	1
R22P	-	FALSE	0.93	0.677051	0.918	1	0.866	0.794	NA	0.999906	1	0.891667	0	0	0.6	1	1	1
R22H	-	FALSE	0.645	0.597616	0.479	1	0.555	0.468	NA	0.95779	0.468421	0.695833	0	0	0.656667	1	0	0
R22Y	-	FALSE	0.8	0.677051	0.816	1	0.8	0.594	NA	0.999095	0.8	0.680357	0	0.576735	0.586667	1	0.5	1
R22F	-	FALSE	0.9	0.716768	0.791	1	0.845	0.686	NA	0.996733	1	0.702976	0	0	0.55	1	1	1
R22C	-	FALSE	0.82	0.716768	0.752	1	0.859	0.767	NA	0.999862	1	0.795833	0.153061	0	0.623333	1	1	1
R22A	-	FALSE	0.835	0.637333	0.8	1	0.621	0.671	NA	0.999552	1	0.719643	0	0	0.64	1	1	1
R22G	-	FALSE	0.91	0.677051	0.829	1	0.749	0.725	NA	0.999873	1	0.82619	0.153061	0	0.668333	1	1	1
R22S	-	FALSE	0.83	0.637333	0.779	1	0.827	0.741	NA	0.999567	1	0.754762	0.153061	0	0.661667	1	1	1
R22Q	-	FALSE	0.81	0.557899	0.646	1	0.729	0.672	NA	0.9412	1	0.730952	0	0	0.635	1	1	1
R22K	-	FALSE	0.76	0.518141	0.573	1	0.507	0.451	NA	0.3685	0.9	0.623214	0	0.271943	0.618333	1	0	0
R22E	-	FALSE	0.92	0.597616	0.808	1	0.799	0.749	NA	0.998035	1	0.891667	0	0	0.638333	1	1	1
V23L	-	FALSE	0.805	0.518141	0.682	0.99375	0.539	0.705	NA	0.94857	1	0.677381	0	0	0.543333	0	0.5	1
V23P	-	FALSE	0.905	0.637333	0.857	1	0.784	0.761	NA	0.999892	1	0.85	0	0	0.636667	1	1	1
V23H	-	FALSE	0.845	0.677051	0.842	1	0.706	0.752	NA	0.999617	1	0.808333	0	0	0.675	1	1	1
V23Y	-	FALSE	0.68	0.597616	0.837	1	0.746	0.576	NA	0.9531	0.484211	0.558929	0	0	0.623333	1	1	1
V23F	-	FALSE	0.735	0.597616	0.796	1	0.84	0.642	NA	0.93594	0.6	0.639881	0	0	0.611667	1	1	1
V23C	- +c	FALSE	0.61	0.597616	0.796	1	0.779	0.714	NA	0.3976	0.9	0.743452	0	0	0.635	0	1	1
V23A	- +c	FALSE	0.495	0.557899	0.693	1	0.26	0.348	NA	0.98865	0.436842	0.442188	0	0	0.671667	0	0	0
V23G	-	FALSE	0.86	0.677051	0.851	1	0.722	0.733	NA	0.97761	1	0.784524	0	0	0.763333	1	1	1
V23S	-	FALSE	0.78	0.637333	0.858	1	0.769	0.713	NA	0.8769	1	0.677976	0	0	0.7	1	1	1
V23Q	-	FALSE	0.83	0.637333	0.855	1	0.708	0.726	NA	0.97761	1	0.85	0	0	0.655	1	1	1
V23K	-	FALSE	0.885	0.637333	0.859	1	0.714	0.752	NA	0.999996	1	0.85	0	0	0.67	1	1	1
V23R	-	FALSE	0.87	0.677051	0.849	1	0.687	0.747	NA	0.999998	1	0.85	0	0	0.625	1	1	1
V23E	-	FALSE	0.865	0.637333	0.861	1	0.818	0.768	NA	0.999997	1	0.85	0	0	0.668333	1	1	1
V30L	-	FALSE	0.72	0.518141	0.684	0.99375	0.463	0.384	NA	0.98253	0.473684	0.642262	0	0.628078	0.535	1	0	1
V30P	-	FALSE	0.885	0.633293	0.876	1	0.773	0.669	NA	0.999941	1	0.78869	0	0	0.575	1	1	1
V30H	-	FALSE	0.865	0.677051	0.851	1	0.673	0.7	NA	0.999825	1	0.854167	0	0	0.658333	1	1	1
V30Y	-	FALSE	0.805	0.597616	0.826	1	0.748	0.567	NA	0.99723	1	0.758333	0	0	0.608333	1	1	1
V30F	-	FALSE	0.825	0.597616	0.79	1	0.782	0.616	NA	0.993363	1	0.708333	0	0	0.58	1	1	1
V30C	- +	FALSE	0.78	0.597616	0.791	1	0.722	0.658	NA	0.8515	1	0.829762	0.153061	0	0.601667	1	1	1
V30A	+	TRUE	0.81	0.557899	0.707	1	0.485	0.545	NA	0.996747	0.5	0.716667	0	0	0.56	1	1	1
V30G	-	FALSE	0.87	0.677051	0.837	1	0.74	0.686	NA	0.997402	1	0.854167	0	0	0.691667	1	1	1
V30S	- +	FALSE	0.84	0.637333	0.876	1	0.767	0.667	NA	0.993887	1	0.78869	0	0	0.635	1	1	1
V30Q	-	FALSE	0.845	0.637333	0.842	1	0.733	0.69	NA	0.999243	1	0.829762	0	0	0.596667	1	1	1
V30K	-	FALSE	0.89	0.637333	0.854	1	0.725	0.719	NA	0.999998	1	0.764286	0	0	0.64	1	1	1
V30R	-	FALSE	0.875	0.677051	0.856	1	0.645	0.703	NA	1	1	0.8125	0	0	0.555	1	1	1
V30E	-	FALSE	0.885	0.637333	0.866	1	0.792	0.72	NA	0.999999	1	0.895238	0	0	0.618333	1	1	1
V38L	-	FALSE	0.805	0.512768	0.7	0.96875	0.785	0.634	NA	0.999434	0.7	0.685714	0	0	0.531667	0	1	1
V38P	-	FALSE	0.9	0.637333	0.861	1	0.898	0.732	NA	0.99999	1	0.864881	0.153061	0	0.666667	1	1	1
V38H	-	FALSE	0.86	0.674343	0.886	1	0.826	0.699	NA	0.99996	1	0.864881	0.153061	0	0.683333	1	1	1
V38Y	-	FALSE	0.86	0.594909	0.875	1	0.89	0.702	NA	0.999834	1	0.864881	0	0	0.628333	1	1	1
V38F	-	FALSE	0.83	0.592202	0.833	1	0.916	0.711	NA	0.999218	1	0.823214	0	0	0.623333	1	1	1
V38C	-	FALSE	0.66	0.594909	0.827	1	0.861	0.681	NA	0.96497	1	0.864881	0.479592	0	0.655	1	1	1
V38A	-	FALSE	0.74	0.557899	0.76	1	0.695	0.637	NA	0.999957	1	0.758333	0.153061	0	0.695	1	1	1
V38G	-	FALSE	0.855	0.677051	0.837	1	0.887	0.694	NA	0.99982	1	0.864881	0.479592	0	0.801667	1	1	1
V38S	-	FALSE	0.815	0.634626	0.87	1	0.882	0.692	NA	0.999792	1	0.864881	0.479592	0	0.726667	1	1	1
V38Q	-	FALSE	0.86	0.637333	0.885	1	0.876	0.703	NA	0.999888	1	0.864881	0.479592	0	0.675	1	1	1
V38K	-	FALSE	0.9	0.637333	0.904	1	0.887	0.72	NA	0.999997	1	0.864881	0.479592	0	0.691667	1	1	1
V38R	-	FALSE	0.89	0.674343	0.888	1	0.863	0.725	NA	0.999999	1	0.823214	0.479592	0	0.641667	1	1	1
V38E	-	FALSE	0.885	0.637333	0.912	1	0.902	0.727	NA	0.999998	1	0.864881	0.479592	0	0.683333	1	1	1
Y47L	-	FALSE	0.925	0.710626	0.883	0.99375	0.879	0.73	NA	0.999965	1	0.807738	0	0	0.460177	1	1	1
Y47P	-	FALSE	0.97	0.792889	0.923	1	0.921	0.743	NA	1	1	0.923214	0	0	0.641667	1	1	1
Y47H	-	FALSE	0.93	0.596606	0.799	1	0.865	0.734	NA	0.999893	0.9	0.827381	0	0	0.655	1	1	1
Y47F	+ -	FALSE	0.58	0.548727	0.528	0.9125	0.793	0.197	NA	0.996979	0.494737	0.601786	0	0	0.511667	1	0	1
Y47C	-	FALSE	0.865	0.751758	0.83	1	0.902	0.748	NA	0.999843	1	0.882143	0.153061	0	0.618333	1	1	1
Y47A	-	FALSE	0.9	0.751758	0.904	1	0.812	0.713	NA	0.999999	1	0.858333	0	0	0.72	1	1	1
Y47G	-	FALSE	0.945	0.791556	0.911	1	0.861	0.728	NA	0.999985	1	0.923214	0.153061	0	0.771667	1	1	1
Y47S	-	FALSE	0.945	0.751758	0.836	1	0.915	0.74	NA	0.99994	1	0.858333	0.153061	0	0.69	1	1	1
Y47Q	-	FALSE	0.95	0.714667	0.892	1	0.896	0.734	NA	0.999969	1	0.923214	0	0	0.63	1	1	1
Y47K	-	FALSE	0.965	0.753091	0.933	1	0.924	0.749	NA	0.999998	1	0.882143	0	0	0.64	1	1	1
Y47R	-	FALSE	0.965	0.753091	0.905	1	0.91	0.746	NA	0.999998	1	0.882143	0	0	0.588333	1	1	1
Y47E	-	FALSE	0.955	0.753091	0.9	1	0.893	0.748	NA	0.999998	1	0.858333	0	0	0.638333	1	1	1
I48L	- +	FALSE	0.39	0.410617	0.217	0.138587	0.306	0.169	0.13446	0.3003	0.184211	0.448958	0	0	0.446903	0	0	0
I48P	-	FALSE	0.68	0.591596	0.449	0.925	0.768	0.563	0.39956	0.996636	0.347368	0.507143	0	0	0.65	0	0.5	1
I48H	- +	FALSE	0.425	0.615475	0.459	0.98125	0.333	0.16	0.35842	0.0389	0.268421	0.401562	0	0	0.691667	0	0	0
I48Y	-	FALSE	0.47	0.54901	0.507	0.925	0.466	0.282	0.35076	0.6887	0.168421	0.502381	0	0	0.613333	0	0	0
I48F	+ -	FALSE	0.445	0.543879	0.449	0.775	0.498	0.466	0.30172	0.448	0.268421	0.479687	0	0	0.541667	0	0	0
I48C	-	FALSE	0.345	0.550505	0.379	0.98125	0.565	0.458	0.49083	0.6194	0.447368	0.61369	0	0	0.686667	0	0.5	0
I48A	-	FALSE	0.52	0.515879	0.365	0.331522	0.225	0.137	0.17574	0.8505	0.0210526	0.448958	0	0	0.705	0	0	0
I48G	-	FALSE	0.665	0.628687	0.45	0.480978	0.412	0.149	0.31862	0.855	0.263158	0.559524	0	0	0.758333	1	0	0
I48S	-	FALSE	0.34	0.578707	0.535	0.355978	0.456	0.211	0.20785	0.4387	0.0684211	0.425	0	0	0.691667	0	0	0
I48Q	-	FALSE	0.42	0.583515	0.494	0.925	0.309	0.151	0.22619	0.0492	0.0894737	0.392188	0	0	0.638333	0	0	0
I48K	-	FALSE	0.485	0.580808	0.805	0.775	0.503	0.378	0.13917	0.2987	0.0263158	0.375	0	0.153152	0.66	0	0	0
I48R	- +	FALSE	0.555	0.600808	0.307	0.775	0.176	0.192	0.05845	0.3923	0.1	0.357292	0	0	0.603333	0	0	0
I48E	-	FALSE	0.645	0.586182	0.485	0.775	0.498	0.433	0.21885	0.88	0	0.428125	0	0	0.638333	0	0	0
P49L	-	FALSE	0.83	0.783475	0.766	1	0.878	0.679	NA	0.998438	1	0.693452	0	0	0.546667	1	1	1
P49H	-	FALSE	0.755	0.742343	0.787	1	0.861	0.762	NA	0.95772	1	0.777976	0	0	0.69	1	1	1
P49Y	-	FALSE	0.865	0.783475	0.875	1	0.881	0.649	NA	0.96875	1	0.728571	0	0	0.628333	1	1	1
P49F	-	FALSE	0.83	0.823273	0.873	1	0.914	0.781	NA	0.995312	1	0.75119	0	0	0.568333	1	1	1
P49C	-h	FALSE	0.815	0.784808	0.814	1	0.883	0.737	NA	0.992443	1	0.893452	0	0	0.671667	0	1	1
P49A	- +h	FALSE	0.78	0.705253	0.644	1	0.685	0.537	NA	0.98343	0.9	0.663095	0	0	0.698333	0	0.5	1
P49G	-	FALSE	0.86	0.74501	0.848	1	0.841	0.723	NA	0.96978	1	0.770238	0	0	0.776667	1	1	1
P49S	-	FALSE	0.825	0.705253	0.666	1	0.86	0.725	NA	0.92705	0.9	0.7	0	0	0.725	0	1	1
P49Q	- +	FALSE	0.845	0.702545	0.809	1	0.882	0.773	NA	0.94554	0.8	0.715476	0	0	0.67	1	1	1
P49K	-	FALSE	0.845	0.701212	0.855	1	0.905	0.76	NA	0.95449	0.6	0.693452	0	0	0.665	1	0.5	1
P49R	-	FALSE	0.75	0.735596	0.733	1	0.874	0.529	NA	0.98368	0.468421	0.593452	0	0	0.621667	1	0	1
P49E	+	TRUE	0.89	0.703879	0.838	1	0.871	0.796	NA	0.98832	0.9	0.770238	0	0	0.675	1	1	1
N50L	-	FALSE	0.905	0.75701	0.874	1	0.847	0.68	NA	0.997291	1	0.801786	0	0.524822	0.181416	0	1	1
N50P	-	FALSE	0.935	0.717212	0.837	1	0.921	0.822	NA	0.98226	0.452632	0.722024	0	0	0.340708	0	1	1
N50H	- +	FALSE	0.695	0.597899	0.714	1	0.768	0.532	NA	0.7888	0.494737	0.689286	0	0	0.548333	0	0.5	1
N50Y	- +	FALSE	0.895	0.717253	0.81	1	0.897	0.792	NA	0.98184	0.9	0.855952	0	0	0.309735	0	1	1
N50F	- +	FALSE	0.9	0.75701	0.836	1	0.893	0.774	NA	0.995167	1	0.832143	0	0	0.141593	0	1	1
N50C	+	TRUE	0.83	0.75697	0.756	1	0.873	0.772	NA	0.97926	1	0.897619	0	0	0.455752	0	1	1
N50A	-	FALSE	0.835	0.717172	0.809	1	0.74	0.718	NA	0.9827	1	0.77381	0	0	0.526667	0	1	1
N50G	-	FALSE	0.865	0.637657	0.804	1	0.836	0.757	NA	0.8703	0.9	0.781548	0	0	0.588333	0	0.5	1
N50S	+	TRUE	0.605	0.597778	0.423	1	0.547	0.433	NA	0.4443	0.315789	0.617262	0	0	0.52	0	0	0
N50Q	-	FALSE	0.855	0.637657	0.801	1	0.838	0.701	NA	0.5307	0.8	0.754762	0	0	0.429204	0	1	1
N50K	-	FALSE	0.905	0.637657	0.779	1	0.885	0.752	NA	0.97265	1	0.71369	0	0	0.501667	0	1	1
N50R	-	FALSE	0.875	0.637657	0.814	1	0.885	0.757	NA	0.98683	0.8	0.694643	0	0	0.323009	0	1	1
N50E	-	FALSE	0.905	0.637657	0.783	1	0.852	0.761	NA	0.97976	1	0.781548	0	0	0.424779	0	1	1
A53L	-	FALSE	0.895	0.59798	0.835	1	0.866	0.703	NA	0.92649	0.5	0.752976	0	0	0.380531	0	1	1
A53P	-	FALSE	0.94	0.59798	0.889	1	0.883	0.703	NA	0.96414	0.484211	0.769048	0	0	0.384956	1	1	1
A53H	-	FALSE	0.91	0.637778	0.836	1	0.866	0.742	NA	0.98414	0.9	0.859524	0	0	0.563333	0	1	1
A53Y	-	FALSE	0.925	0.637778	0.853	1	0.897	0.732	NA	0.997293	1	0.890476	0	0	0.508333	1	1	1
A53F	-	FALSE	0.92	0.637778	0.859	1	0.904	0.734	NA	0.98091	1	0.859524	0	0	0.393805	1	1	1
A53C	-	FALSE	0.81	0.558182	0.786	1	0.883	0.708	NA	0.97803	1	0.914286	0	0	0.538333	0	1	1
A53G	-	FALSE	0.79	0.558182	0.73	1	0.664	0.418	NA	0.8274	0.9	0.613095	0	0	0.616667	0	0	1
A53S	-	FALSE	0.815	0.518384	0.579	1	0.814	0.616	NA	0.9156	0.8	0.739286	0	0	0.533333	0	1	1
A53Q	-	FALSE	0.895	0.59798	0.776	1	0.873	0.723	NA	0.95491	0.9	0.839881	0	0	0.503333	0	1	1
A53K	-	FALSE	0.9	0.59798	0.8	1	0.9	0.756	NA	0.9939	0.7	0.798214	0	0	0.521667	0	1	1
A53R	-	FALSE	0.91	0.59798	0.821	1	0.856	0.689	NA	0.998329	0.5	0.76369	0	0	0.415929	0	1	1
A53E	-	FALSE	0.93	0.59798	0.817	1	0.881	0.76	NA	0.998451	0.9	0.859524	0	0	0.523333	0	1	1
Q54L	-	FALSE	0.79	0.666465	0.69	1	0.705	0.606	0.26998	0.93543	1	0.569048	0	0.655697	0.292035	1	0.5	1
Q54P	-	FALSE	0.865	0.629374	0.767	1	0.894	0.726	0.38564	0.99963	1	0.616071	0	0	0.56	1	0.5	1
Q54H	-	FALSE	0.705	0.586949	0.541	1	0.557	0.674	0.30472	0.7802	1	0.605357	0	0	0.6	1	1	1
Q54Y	-	FALSE	0.74	0.629455	0.609	1	0.694	0.7	0.43885	0.991714	1	0.688095	0	0	0.486726	1	1	1
Q54F	-	FALSE	0.79	0.706263	0.675	1	0.746	0.709	0.51312	0.97369	1	0.711905	0	0	0.358407	1	1	1
Q54C	-	FALSE	0.68	0.706263	0.585	1	0.742	0.707	0.63722	0.992931	1	0.752976	0	0	0.543333	1	1	1
Q54A	+ -	FALSE	0.61	0.626667	0.664	1	0.446	0.355	0.20684	0.97952	0.478947	0.477083	0	0.342204	0.565	1	0	0
Q54G	-	FALSE	0.78	0.666465	0.693	1	0.606	0.692	0.30846	0.97031	0.6	0.479687	0	0	0.635	1	0.5	1
Q54S	-	FALSE	0.535	0.589576	0.652	1	0.584	0.424	0.2052	0.884	0.7	0.460417	0	0	0.578333	1	0	0
Q54K	-	FALSE	0.715	0.544081	0.508	1	0.663	0.434	0.08788	0.0001	0.463158	0.439583	0	0.0917165	0.555	0	0	0
Q54R	-	FALSE	0.565	0.536242	0.098	1	0.118	0.252	0.07013	0	0	0.275521	0	0	0.511667	0	0	0
Q54E	-	FALSE	0.8	0.512768	0.38	0.99375	0.689	0.7	0.16912	0.96134	0.7	0.596429	0	0	0.553333	0	0.5	1
L56P	-	FALSE	0.875	0.677576	0.936	1	0.914	0.811	NA	0.999915	1	0.816071	0	0	0.55	1	1	1
L56H	-	FALSE	0.875	0.677576	0.865	1	0.887	0.789	NA	0.999396	0.9	0.870833	0	0	0.613333	1	1	1
L56Y	-	FALSE	0.83	0.59798	0.87	1	0.897	0.745	NA	0.998542	0.9	0.8375	0	0	0.555	1	1	1
L56F	-	FALSE	0.68	0.558182	0.703	1	0.841	0.628	NA	0.90428	0.9	0.745238	0	0	0.511667	1	1	1
L56C	-	FALSE	0.68	0.59798	0.877	1	0.87	0.711	NA	0.994342	1	0.952976	0	0	0.606667	1	1	1
L56A	-	FALSE	0.74	0.59798	0.884	1	0.747	0.623	NA	0.9839	0.6	0.792262	0	0	0.616667	1	1	1
L56G	-	FALSE	0.855	0.717374	0.89	1	0.807	0.73	NA	0.995364	0.9	0.816071	0	0	0.631667	1	1	1
L56S	-	FALSE	0.84	0.637778	0.831	1	0.88	0.734	NA	0.98727	0.494737	0.822619	0	0	0.598333	1	1	1
L56Q	-	FALSE	0.845	0.637778	0.867	1	0.896	0.717	NA	0.993744	0.9	0.846429	0	0	0.568333	1	1	1
L56K	-	FALSE	0.9	0.637778	0.892	1	0.895	0.797	NA	0.999991	1	0.829762	0	0	0.6	1	1	1
L56R	-	FALSE	0.86	0.637778	0.92	1	0.931	0.848	NA	0.999997	1	0.805357	0	0	0.541667	1	1	1
L56E	-	FALSE	0.865	0.677576	0.893	1	0.853	0.771	NA	0.999994	1	0.857738	0	0	0.598333	1	1	1
A57L	-	FALSE	0.735	0.537374	0.482	0.95625	0.585	0.466	0.24197	0.2623	0.378947	0.608929	0	0	0.331858	0	0.5	1
A57P	-	FALSE	0.81	0.561616	0.628	0.99375	0.822	0.669	0.35145	0.99592	0.421053	0.613095	0	0	0.247788	0	1	1
A57H	-	FALSE	0.705	0.598707	0.455	1	0.624	0.673	0.33029	0.2662	0.436842	0.646429	0	0	0.518333	0	1	1
A57Y	-	FALSE	0.685	0.582545	0.527	1	0.683	0.603	0.42314	0.91216	0.431579	0.704762	0	0	0.501667	0	1	1
A57F	-	FALSE	0.745	0.582545	0.46	1	0.689	0.616	0.44525	0.6677	0.457895	0.654167	0	0	0.371681	0	1	1
A57C	- +	FALSE	0.595	0.525859	0.375	1	0.74	0.568	0.54124	0.8627	0.5	0.770238	0	0	0.5	0	1	1
A57G	+ -	FALSE	0.645	0.531232	0.355	0.463043	0.431	0.232	0.25413	0.7438	0.394737	0.622024	0	0.480606	0.525	0	0	0
A57S	- +	FALSE	0.195	0.491039	0.227	0.477717	0.409	0.192	0.16381	0.4015	0.231579	0.495312	0	0	0.415929	0	0	0
A57Q	-	FALSE	0.685	0.560242	0.413	1	0.568	0.461	0.19016	0.1079	0.305263	0.598214	0	0	0.367257	0	1	1
A57K	-	FALSE	0.44	0.560242	0.322	0.9875	0.415	0.199	0.06431	0.0214	0.0368421	0.471354	0	0	0.429204	0	0	0
A57R	-	FALSE	0.365	0.57103	0.355	0.99375	0.317	0.19	0.15623	0.0828	0.0947368	0.346354	0	0	0.327434	0	0	0
A57E	-	FALSE	0.78	0.560242	0.457	0.9875	0.746	0.532	0.15595	0.8925	0.231579	0.6875	0	0	0.429204	0	0.5	1
G65L	-	FALSE	0.875	0.797172	0.894	1	0.828	0.501	NA	0.96845	0.6	0.72619	0	0	0.573333	1	0.5	1
G65P	-	FALSE	0.955	0.717535	0.907	1	0.906	0.699	NA	0.993562	1	0.72619	0	0	0.661667	1	1	1
G65H	-	FALSE	0.94	0.717535	0.922	1	0.853	0.703	NA	0.999627	1	0.72619	0	0	0.683333	1	1	1
G65Y	-	FALSE	0.915	0.757374	0.94	1	0.878	0.7	NA	0.997734	1	0.72619	0	0	0.623333	1	1	1
G65F	-	FALSE	0.905	0.757374	0.911	1	0.883	0.725	NA	0.97053	0.9	0.72619	0	0	0.588333	1	1	1
G65C	-	FALSE	0.86	0.757374	0.916	1	0.876	0.706	NA	0.94841	1	0.72619	0	0	0.648333	1	1	1
G65A	-	FALSE	0.82	0.637899	0.84	1	0.468	0.255	NA	0.93601	0.452632	0.72619	0	0	0.688333	1	0	1
G65S	-	FALSE	0.88	0.637899	0.823	1	0.796	0.629	NA	0.297	1	0.72619	0	0	0.685	1	1	1
G65Q	-	FALSE	0.915	0.717535	0.917	1	0.863	0.696	NA	0.995769	0.9	0.72619	0	0	0.653333	1	1	1
G65K	-	FALSE	0.955	0.717535	0.926	1	0.879	0.732	NA	0.999997	1	0.72619	0	0	0.681667	1	1	1
G65R	-	FALSE	0.95	0.717535	0.921	1	0.868	0.76	NA	0.999999	1	0.72619	0	0	0.635	1	1	1
G65E	-	FALSE	0.945	0.717535	0.891	1	0.853	0.728	NA	0.999999	1	0.72619	0	0	0.648333	1	1	1
A75L	+s	FALSE	0.73	0.591354	0.711	1	0.58	0.472	0.38959	0.4264	0.447368	0.724405	0	0	0.353982	0	0	0
A75P	+s	FALSE	0.815	0.577899	0.844	1	0.814	0.737	0.41244	0.96472	0.457895	0.724405	0	0.629558	0.565	0	0	1
A75H	+s	FALSE	0.62	0.61099	0.729	1	0.514	0.457	0.56986	0.998663	0.468421	0.724405	0	0	0.595	0	0	1
A75Y	+s	FALSE	0.79	0.617697	0.681	1	0.415	0.174	0.61838	0.625	0.178947	0.724405	0	0.575214	0.531667	1	0	0
A75F	+s	FALSE	0.825	0.617697	0.646	1	0.278	0.177	0.58236	0.0068	0	0.724405	0	0	0.473451	1	0	0
A75C	+s	FALSE	0.615	0.551515	0.644	1	0.712	0.476	0.50874	0.1602	0.494737	0.724405	0	0	0.56	0	1	1
A75G	+s	FALSE	0.305	0.474478	0.205	0.458152	0.344	0.168	0.06501	0.5069	0.442105	0.683333	0	0	0.686667	0	0	0
A75S	+s	FALSE	0.56	0.495123	0.458	1	0.43	0.177	0.18055	0.2641	0.405263	0.724405	0	0	0.551667	0	0	0
A75Q	+s	FALSE	0.72	0.577899	0.671	1	0.579	0.484	0.41687	0.7913	0.5	0.724405	0	0.201486	0.563333	0	0.5	0
A75K	+s	FALSE	0.795	0.577899	0.788	1	0.67	0.714	0.36475	0.999982	0.5	0.724405	0	0	0.606667	0	0.5	1
A75R	+s	FALSE	0.76	0.577899	0.78	1	0.702	0.723	0.42079	0.999987	0.494737	0.724405	0	0.6257	0.516667	0	1	1
A75E	+s	FALSE	0.77	0.577899	0.732	1	0.725	0.572	0.34082	0.999988	0.5	0.724405	0	0	0.556667	0	0	1
D88L	+s	FALSE	0.225	0.470168	0.674	0.0217391	0.232	0.168	0.3274	0.6796	0.268421	0.596429	0	0.506972	0.327434	0	0	0
D88P	+s	FALSE	0.415	0.360481	0.536	0.15163	0.613	0.479	0.37643	0.9822	0.378947	0.596429	0	0	0.558333	0	0.5	1
D88H	+s	FALSE	0.135	0.224365	0.457	0.000543478	0.18	0.211	0.38683	0.0864	0.352632	0.530952	0	0	0.57	0	0	0
D88Y	+s	FALSE	0.39	0.391107	0.533	0.2625	0.35	0.148	0.50159	0.5323	0.215789	0.596429	0	0.55291	0.501667	0	0	0
D88F	+s	FALSE	0.24	0.471416	0.566	0.2625	0.359	0.139	0.5326	0.4273	0.294737	0.596429	0	0.515169	0.29646	1	0	0
D88C	+s	FALSE	0.195	0.450431	0.437	0.494022	0.407	0.145	0.61444	0.6251	0.468421	0.596429	0	0	0.543333	1	0.5	0
D88A	+s	FALSE	0.105	0.212681	0.433	0.000543478	0.169	0.205	0.06035	0.8223	0.0526316	0.482812	0	0.501092	0.528333	0	0	0
D88G	+s	FALSE	0.15	0.218353	0.57	0	0.312	0.143	0.2553	0.5229	0.289474	0.433854	0	0.0953166	0.581667	0	0	0
D88S	+s	FALSE	0.03	0.128743	0.491	0.00163043	0.256	0.158	0.18261	0.0883	0.1	0.491146	0	0.509875	0.536667	0	0	0
D88Q	+s	FALSE	0.055	0.204741	0.529	0.0869565	0.213	0.176	0.23373	0.0227	0.178947	0.555357	0	0.539465	0.526667	0	0	0
D88K	+s	FALSE	0.06	0.185572	0.489	0.00163043	0.305	0.153	0.20302	0.2066	0.105263	0.596429	0	0.469264	0.58	0	0	0
D88R	+s	FALSE	0.14	0.210186	0.283	0.00163043	0.148	0.208	0.28786	0.4062	0.163158	0.51369	0	0	0.442478	0	0	0
D88E	+s	FALSE	0.025	0.194646	0.251	0.00434783	0.163	0.215	0.13992	0.6214	0	0.555357	0	0.270482	0.52	0	0	0
V95L	+ -	FALSE	0.205	0.322595	0.247	0.00543478	0.1	0.2	0.17284	0.4013	0	0.541667	0	0	0.586667	0	0	0
V95P	+s	FALSE	0.925	0.555152	0.645	0.9625	0.68	0.711	0.46535	0.999924	1	0.679167	0	0	0.748333	1	0.5	1
V95H	+s	FALSE	0.88	0.575798	0.642	0.9875	0.384	0.357	0.53998	0.999728	1	0.679167	0	0	0.77	1	1	1
V95Y	+s	FALSE	0.855	0.527313	0.588	0.9625	0.436	0.259	0.47139	0.993956	1	0.679167	0	0	0.696667	1	0	0
V95F	+s	FALSE	0.725	0.516848	0.587	0.775	0.459	0.237	0.37792	0.7712	0.368421	0.679167	0	0	0.685	1	0	0
V95C	+ws	FALSE	0.725	0.510707	0.556	0.9875	0.557	0.59	0.48954	0.98497	1	0.679167	0	0	0.711667	1	1	1
V95A	+s	FALSE	0.535	0.383961	0.323	0.0608696	0.263	0.169	0.18201	0.9915	0.478947	0.596429	0	0	0.728333	0	0	0
V95G	+s	FALSE	0.86	0.573576	0.55	0.480978	0.437	0.372	0.33787	0.998082	1	0.679167	0	0	0.878333	1	0	0
V95S	+ws	FALSE	0.74	0.505293	0.435	0.125	0.379	0.156	0.23292	0.99325	1	0.61369	0	0	0.771667	1	0	0
V95Q	+s	FALSE	0.875	0.538424	0.669	0.9625	0.342	0.164	0.40686	0.993291	0.6	0.679167	0	0	0.731667	1	1	1
V95K	+s	FALSE	0.91	0.539879	0.736	0.8875	0.475	0.484	0.34227	0.999996	1	0.679167	0	0	0.778333	1	1	1
V95R	+s	FALSE	0.87	0.564081	0.666	0.8875	0.442	0.407	0.39123	0.999998	1	0.679167	0	0	0.696667	1	0.5	1
V95E	+s	FALSE	0.885	0.549212	0.747	0.8875	0.641	0.726	0.36447	0.999998	1	0.679167	0	0	0.738333	1	1	1
V96L	+s	FALSE	0.285	0.277337	0.215	0	0.095	0.199	0.06123	0.1778	0	0.452604	0	0.512616	0.698333	0	0	0
V96P	+s	FALSE	0.925	0.622465	0.811	0.435326	0.725	0.714	0.6179	0.99996	1	0.452604	0	0	0.8	1	1	1
V96H	+	TRUE	0.845	0.626182	0.795	0.435326	0.444	0.539	0.66073	0.9998	1	0.452604	0	0	0.818333	1	1	1
V96Y	+ws	FALSE	0.86	0.548364	0.789	0.0853261	0.487	0.425	0.49406	0.99784	0.9	0.452604	0	0	0.765	1	0	1
V96F	+s	FALSE	0.72	0.511434	0.755	0.00163043	0.563	0.467	0.31057	0.92121	0.7	0.416667	0	0	0.758333	1	0	0
V96C	+s	FALSE	0.575	0.548364	0.76	0.435326	0.595	0.648	0.56464	0.996962	0.9	0.452604	0	0	0.766667	1	1	1
V96A	+ws	FALSE	0.72	0.545253	0.532	0.0173913	0.323	0.357	0.28623	0.997204	1	0.452604	0	0	0.791667	0	0	1
V96G	+s	FALSE	0.88	0.661414	0.737	0.148913	0.517	0.706	0.55767	0.999646	1	0.452604	0	0	0.91	1	1	1
V96S	+ws	FALSE	0.795	0.586869	0.772	0.148913	0.505	0.622	0.42322	0.998765	1	0.452604	0	0	0.83	1	0	1
V96Q	+s	FALSE	0.895	0.61503	0.799	0.435326	0.405	0.379	0.54715	0.997632	0.8	0.452604	0	0	0.793333	1	1	1
V96K	+s	FALSE	0.92	0.616485	0.808	0.148913	0.534	0.76	0.50381	0.999997	1	0.452604	0	0	0.813333	1	1	1
V96R	+s	FALSE	0.91	0.619556	0.799	0.309239	0.506	0.732	0.53366	0.999999	1	0.452604	0	0	0.756667	1	1	1
V96E	+s	FALSE	0.905	0.619273	0.825	0.290761	0.699	0.768	0.53884	0.999998	1	0.452604	0	0	0.796667	1	1	1
G187L	-ws	FALSE	0.885	0.797414	0.949	1	0.821	0.697	NA	0.94281	0.9	0.78869	0	0	0.446903	1	1	1
G187P	+s	FALSE	0.885	0.717737	0.939	1	0.876	0.71	NA	0.92907	0.473684	0.723214	0	0	0.601667	1	1	1
G187H	-	FALSE	0.875	0.717737	0.932	1	0.827	0.712	NA	0.94195	1	0.77381	0	0	0.658333	1	1	1
G187Y	-	FALSE	0.905	0.757576	0.947	1	0.861	0.764	NA	0.94852	1	0.863095	0	0	0.548333	1	1	1
G187F	-	FALSE	0.9	0.757576	0.942	1	0.869	0.766	NA	0.92108	1	0.904167	0	0	0.511667	1	1	1
G187C	-	FALSE	0.69	0.757576	0.937	1	0.846	0.708	NA	0.3405	1	0.797619	0	0	0.603333	1	1	1
G187A	+s	FALSE	0.78	0.638061	0.905	1	0.581	0.474	NA	0.7829	0.421053	0.701786	0	0	0.605	1	1	1
G187S	+ -sh	FALSE	0.8	0.638061	0.881	1	0.749	0.634	NA	0.0017	0.442105	0.708333	0	0	0.64	1	1	1
G187Q	-	FALSE	0.87	0.717737	0.933	1	0.839	0.757	NA	0.8858	1	0.808333	0	0	0.606667	1	1	1
G187K	-	FALSE	0.94	0.717737	0.941	1	0.857	0.793	NA	0.999318	0.9	0.863095	0	0	0.663333	1	1	1
G187R	-	FALSE	0.915	0.717737	0.923	1	0.836	0.795	NA	0.99985	1	0.780357	0	0	0.561667	1	1	1
G187E	-	FALSE	0.85	0.717737	0.923	1	0.824	0.722	NA	0.999652	0.5	0.747024	0	0	0.573333	1	0.5	1
S191L	+ -sh	FALSE	0.75	0.600768	0.653	0.975	0.385	0.14	NA	0.5244	0.310526	0.536905	0	0.59246	0.384956	1	0	0
S191P	-s	FALSE	0.74	0.573616	0.889	0.99375	0.707	0.488	NA	0.98478	0.373684	0.607738	0	0	0.565	0	1	1
S191H	+s	FALSE	0.505	0.572848	0.774	1	0.338	0.139	NA	0.1107	0.410526	0.577381	0	0	0.601667	1	0	0
S191Y	+s	FALSE	0.73	0.594626	0.833	1	0.444	0.197	NA	0.4621	0.389474	0.592262	0	0.873785	0.505	1	0	0
S191F	+s	FALSE	0.725	0.597293	0.77	1	0.446	0.174	NA	0.3023	0.405263	0.583333	0	0.923857	0.429204	1	0	0
S191C	+s	FALSE	0.72	0.563758	0.734	1	0.485	0.333	NA	0.3208	0.484211	0.73869	0	0	0.561667	1	1	1
S191A	+s	FALSE	0.55	0.453153	0.408	0.388587	0.164	0.222	NA	0.8326	0.0789474	0.545238	0	0	0.591667	0	0	0
S191G	+s	FALSE	0.825	0.531354	0.577	0.975	0.244	0.163	NA	0.5519	0.315789	0.629167	0	0	0.653333	1	0.5	0
S191Q	+s	FALSE	0.715	0.535677	0.775	0.99375	0.357	0.152	NA	0.138	0.215789	0.632143	0	0.631439	0.566667	1	0	0
S191K	-ws	FALSE	0.805	0.538384	0.767	0.9875	0.359	0.329	NA	0.2186	0.00526316	0.614881	0	0	0.615	0	0	0
S191R	- +s	FALSE	0.775	0.570949	0.763	0.9875	0.447	0.358	NA	0.3932	0.205263	0.607738	0	0	0.526667	1	0	0
S191E	+s	FALSE	0.815	0.538384	0.771	0.9875	0.482	0.396	NA	0.7875	0	0.635714	0	0.552651	0.53	1	0.5	1
S193L	+s	FALSE	0.74	0.600323	0.471	0.975	0.343	0.138	0.35039	0.579	0.368421	0.597024	0	0.529422	0.225664	1	0	0
S193P	+s	FALSE	0.715	0.549737	0.554	0.99375	0.535	0.446	0.38757	0.7718	0.310526	0.553571	0	0.157816	0.571667	1	0	0
S193H	+s	FALSE	0.535	0.568566	0.532	1	0.365	0.365	0.53448	0.186	0.457895	0.6125	0	0	0.583333	1	1	1
S193Y	+s	FALSE	0.725	0.604364	0.628	1	0.444	0.409	0.57787	0.6007	0.7	0.606548	0	0.677842	0.482301	1	1	1
S193F	+s	FALSE	0.72	0.605737	0.582	1	0.454	0.434	0.54219	0.5625	0.6	0.606548	0	0.543782	0.367257	1	1	1
S193C	+s	FALSE	0.56	0.561859	0.502	1	0.409	0.346	0.48135	0.0348	0.6	0.642857	0	0	0.541667	1	0.5	1
S193A	+s	FALSE	0.39	0.419691	0.215	0.282609	0.11	0.227	0.06198	0.5472	0.0631579	0.482292	0	0	0.588333	0	0	0
S193G	+s	FALSE	0.67	0.52602	0.383	0.925	0.189	0.258	0.23971	0.2858	0.310526	0.588095	0	0	0.671667	1	0	0
S193Q	+s	FALSE	0.665	0.528727	0.522	0.99375	0.312	0.147	0.37995	0.1036	0.268421	0.633929	0	0	0.57	1	0	0
S193K	+s	FALSE	0.74	0.531434	0.604	0.9875	0.426	0.386	0.32562	0.5826	0.126316	0.708333	0	0	0.603333	1	0.5	1
S193R	+s	FALSE	0.69	0.564525	0.635	0.99375	0.433	0.404	0.38165	0.7475	0.221053	0.601786	0	0.662911	0.508333	1	1	1
S193E	+s	FALSE	0.69	0.523354	0.414	0.9875	0.41	0.148	0.31724	0.707	0.0842105	0.584524	0	0	0.535	1	0	0
R197L	+s	FALSE	0.95	0.677899	0.92	1	0.894	0.737	NA	0.93075	0.9	0.83631	0	0.637081	0.433628	1	1	1
R197P	+ -ws	FALSE	0.97	0.677899	0.96	1	0.86	0.743	NA	0.99998	1	0.877381	0	0	0.62	1	1	1
R197H	+s	FALSE	0.935	0.598222	0.864	1	0.792	0.732	NA	0.96411	1	0.877381	0	0	0.64	1	1	1
R197Y	+s	FALSE	0.95	0.677899	0.923	1	0.857	0.729	NA	0.997036	1	0.877381	0	0.841169	0.548333	1	1	1
R197F	+s	FALSE	0.955	0.717737	0.926	1	0.853	0.729	NA	0.98953	1	0.823214	0	0.790808	0.54	1	1	1
R197C	+s	FALSE	0.905	0.717737	0.923	1	0.84	0.731	NA	0.999273	1	0.918452	0	0	0.601667	1	1	1
R197A	+s	FALSE	0.92	0.638061	0.925	1	0.678	0.703	NA	0.998357	1	0.877381	0	0.50049	0.66	1	1	1
R197G	+ -ws	FALSE	0.95	0.677899	0.925	1	0.761	0.718	NA	0.999719	1	0.877381	0	0	0.718333	1	1	1
R197S	+s	FALSE	0.93	0.638061	0.917	1	0.826	0.728	NA	0.998703	0.9	0.918452	0	0	0.63	1	1	1
R197Q	+s	FALSE	0.925	0.558343	0.866	1	0.816	0.725	NA	0.91612	0.8	0.877381	0	0.575363	0.635	1	1	1
R197K	+s	FALSE	0.89	0.518505	0.816	1	0.643	0.525	NA	0.0208	0.452632	0.757738	0	0.210647	0.646667	1	0.5	1
R197E	+s	FALSE	0.955	0.598222	0.908	1	0.797	0.747	NA	0.99835	1	0.877381	0	0	0.608333	1	1	1
G218L	+ -h	FALSE	0.69	0.793939	0.895	1	0.784	0.619	NA	0.8139	0.431579	0.725595	0	0	0.154867	1	1	1
G218P	-	FALSE	0.78	0.715313	0.882	1	0.883	0.653	NA	0.95177	0.478947	0.701786	0	0	0.508333	1	1	1
G218H	-	FALSE	0.715	0.714828	0.857	1	0.783	0.638	NA	0.5022	0.468421	0.777976	0	0	0.576667	1	1	1
G218Y	-	FALSE	0.635	0.752485	0.89	1	0.847	0.708	NA	0.8338	0.447368	0.767262	0	0	0.39823	1	1	1
G218F	-	FALSE	0.745	0.75503	0.874	1	0.83	0.663	NA	0.637	0.452632	0.767262	0	0	0.323009	1	1	1
G218C	+	TRUE	0.605	0.75503	0.872	1	0.842	0.523	NA	0.515	0.468421	0.682143	0	0	0.51	1	0.5	1
G218A	+	TRUE	0.655	0.634182	0.801	1	0.554	0.442	NA	0.7916	0.357895	0.619048	0	0	0.433628	1	0	1
G218S	+	TRUE	0.665	0.635838	0.686	1	0.619	0.444	NA	0	0.347368	0.616667	0	0	0.543333	1	0	0
G218Q	-	FALSE	0.72	0.714303	0.868	1	0.76	0.632	NA	0.3046	0.442105	0.736905	0	0	0.508333	1	1	1
G218K	-	FALSE	0.86	0.71398	0.888	1	0.839	0.707	NA	0.7822	0.410526	0.742857	0	0	0.556667	1	0.5	1
G218R	-	FALSE	0.835	0.713131	0.879	1	0.837	0.721	NA	0.90426	0.421053	0.730952	0	0	0.420354	1	1	1
G218E	-	FALSE	0.79	0.714626	0.85	1	0.806	0.619	NA	0.8753	0.321053	0.684524	0	0	0.482301	1	1	1
W220L	+s	FALSE	0.86	0.919879	0.868	1	0.39	0.345	NA	0.2588	0.157895	0.559524	0	0	0.424779	1	0	1
W220P	+ -ws	FALSE	0.915	1	0.94	1	0.779	0.696	NA	0.7945	0.347368	0.585119	0	0	0.575	1	1	1
W220H	+s	FALSE	0.87	0.919879	0.879	1	0.467	0.427	NA	0.5414	0.331579	0.619643	0	0	0.583333	1	0.5	1
W220Y	+ws	FALSE	0.83	0.759596	0.778	1	0.304	0.148	NA	0.2372	0	0.493229	0	0.328579	0.523333	1	0	0
W220F	+s	FALSE	0.83	0.799677	0.679	1	0.171	0.202	NA	0.0004	0.0736842	0.463542	0	0	0.563333	1	0	0
W220C	+s	FALSE	0.84	0.919879	0.917	1	0.702	0.711	NA	0.2197	0.442105	0.753571	0	0	0.565	1	1	1
W220A	+s	FALSE	0.87	0.959919	0.923	1	0.38	0.366	NA	0.7681	0.342105	0.61369	0	0	0.6	1	0.5	1
W220G	+s	FALSE	0.905	0.919879	0.903	1	0.513	0.627	NA	0.548	0.405263	0.608333	0	0.684401	0.653333	1	0.5	1
W220S	+s	FALSE	0.885	0.959919	0.902	1	0.544	0.474	NA	0.33	0.273684	0.596429	0	0	0.565	1	0.5	1
W220Q	+s	FALSE	0.86	0.919879	0.876	1	0.471	0.485	NA	0.1432	0.421053	0.679167	0	0	0.583333	1	1	1
W220K	-ws	FALSE	0.915	0.959919	0.897	1	0.594	0.662	NA	0.96378	0.410526	0.699405	0	0	0.606667	1	1	1
W220R	+ -s	FALSE	0.91	0.959919	0.897	1	0.64	0.642	NA	0.98617	0.373684	0.699405	0	0	0.561667	1	1	1
W220E	+s	FALSE	0.885	0.959919	0.917	1	0.587	0.619	NA	0.97707	0.410526	0.688095	0	0	0.566667	1	1	1
G225L	-	FALSE	0.895	0.787434	0.928	1	0.847	0.739	NA	0.97515	1	0.857143	0	0	0.225664	1	1	1
G225P	-	FALSE	0.935	0.71002	0.916	1	0.906	0.797	NA	0.99686	1	0.857143	0	0	0.535	1	1	1
G225H	-	FALSE	0.86	0.711354	0.909	1	0.862	0.763	NA	0.97245	0.494737	0.833333	0	0	0.568333	1	1	1
G225Y	-	FALSE	0.915	0.750101	0.931	1	0.881	0.763	NA	0.998365	0.9	0.857143	0	0	0.495575	1	1	1
G225F	-	FALSE	0.9	0.750101	0.927	1	0.875	0.752	NA	0.98669	1	0.89881	0	0	0.384956	1	1	1
G225C	-	FALSE	0.825	0.747394	0.923	1	0.906	0.758	NA	0.990745	1	0.816071	0	0	0.516667	1	1	1
G225A	+	TRUE	0.585	0.625859	0.868	0.96875	0.587	0.422	NA	0.91398	0.421053	0.580357	0	0	0.469027	1	0	0
G225S	+ -h	FALSE	0.74	0.629859	0.875	0.99375	0.779	0.546	NA	0.2967	0.473684	0.750595	0	0	0.545	1	1	1
G225Q	-	FALSE	0.855	0.71002	0.926	1	0.854	0.74	NA	0.8612	0.9	0.857143	0	0	0.518333	1	1	1
G225K	-	FALSE	0.915	0.71002	0.929	1	0.884	0.704	NA	0.97965	0.5	0.857143	0	0	0.546667	1	1	1
G225R	-	FALSE	0.91	0.71002	0.907	1	0.89	0.794	NA	0.995675	0.7	0.89881	0	0	0.49115	1	1	1
G225E	-	FALSE	0.875	0.71002	0.91	1	0.851	0.702	NA	0.993527	0.9	0.802976	0	0	0.531667	1	1	1
L243P	-	FALSE	0.865	0.626949	0.939	1	0.922	0.781	0.67126	0.99995	0.9	0.767262	0	0	0.673333	1	1	1
L243H	-	FALSE	0.775	0.633818	0.881	1	0.766	0.726	0.58994	0.999703	0.9	0.767262	0	0	0.673333	1	1	1
L243Y	-	FALSE	0.51	0.553939	0.887	1	0.75	0.197	0.30351	0.982	0.473684	0.610119	0	0	0.623333	1	0	1
L243F	+ -	FALSE	0.585	0.522182	0.269	0.9875	0.124	0.228	0.08134	0.1601	0	0.414062	0	0	0.578333	1	0	0
L243C	+	TRUE	0.46	0.557939	0.896	1	0.827	0.576	0.66275	0.92289	0.9	0.63631	0	0	0.671667	1	1	1
L243A	+ -	FALSE	0.48	0.54303	0.918	0.463043	0.63	0.489	0.38654	0.997721	0.5	0.59881	0	0	0.773333	1	0	1
L243G	-	FALSE	0.805	0.661535	0.933	0.975	0.746	0.704	0.63203	0.990256	0.9	0.767262	0	0	0.793333	1	1	1
L243S	-	FALSE	0.705	0.593818	0.876	0.95625	0.776	0.723	0.49847	0.94539	0.6	0.701786	0	0	0.696667	1	0.5	1
L243Q	-	FALSE	0.7	0.597939	0.882	1	0.792	0.727	0.5809	0.98708	0.9	0.642857	0	0	0.676667	1	0.5	1
L243K	-	FALSE	0.85	0.597939	0.935	0.9875	0.851	0.755	0.58107	0.999996	0.9	0.767262	0	0	0.688333	1	1	1
L243R	-	FALSE	0.835	0.607475	0.928	1	0.936	0.813	0.5876	0.999998	0.9	0.767262	0	0	0.658333	1	1	1
L243E	-	FALSE	0.84	0.625616	0.906	0.9875	0.845	0.753	0.61566	0.999997	0.9	0.767262	0	0	0.685	1	1	1
A245L	+s	FALSE	0.805	0.590303	0.909	0.99375	0.811	0.638	NA	0.7883	0.436842	0.656548	0	0	0.393805	0	1	1
A245P	-	FALSE	0.875	0.577616	0.942	1	0.901	0.752	NA	0.98122	0.6	0.754762	0	0	0.608333	0	1	1
A245H	+s	FALSE	0.66	0.611192	0.92	1	0.76	0.448	NA	0.7743	0.415789	0.678571	0	0	0.616667	1	1	1
A245Y	+s	FALSE	0.72	0.617657	0.935	1	0.788	0.263	NA	0.8643	0.321053	0.632143	0	0	0.543333	1	1	1
A245F	+s	FALSE	0.64	0.617818	0.912	1	0.777	0.224	NA	0.5792	0.426316	0.604762	0	0	0.518333	1	0	1
A245C	+	TRUE	0.295	0.551152	0.869	1	0.779	0.205	NA	0.3537	0.431579	0.627976	0	0	0.575	0	0	0
A245G	+	TRUE	0.205	0.488884	0.777	0.302174	0.474	0.176	NA	0.0932	0.305263	0.532738	0	0	0.706667	1	0	0
A245S	+	TRUE	0.44	0.494328	0.748	0.99375	0.504	0.204	NA	0.0037	0.336842	0.583333	0	0	0.595	0	0	0
A245Q	+s	FALSE	0.67	0.577172	0.91	1	0.755	0.617	NA	0.4372	0.494737	0.707738	0	0	0.588333	1	1	1
A245K	-	FALSE	0.83	0.577374	0.905	1	0.882	0.761	NA	0.992888	0.494737	0.850595	0	0	0.636667	1	1	1
A245R	-	FALSE	0.8	0.577535	0.917	1	0.876	0.76	NA	0.998292	0.489474	0.850595	0	0	0.563333	1	1	1
A245E	+s	FALSE	0.83	0.576687	0.908	1	0.857	0.643	NA	0.995591	0.494737	0.707738	0	0	0.591667	1	0.5	1
D247L	-	FALSE	0.975	0.798343	0.943	1	0.889	0.765	NA	0.997924	1	0.87619	0	0	0.10177	1	1	1
D247P	-	FALSE	0.98	0.678545	0.922	1	0.925	0.773	NA	0.999945	1	0.917262	0	0	0.556667	1	1	1
D247H	+ -sh	FALSE	0.97	0.678586	0.913	1	0.876	0.767	NA	0.98013	1	0.87619	0	0	0.546667	1	1	1
D247Y	-	FALSE	0.975	0.758424	0.929	1	0.935	0.838	NA	0.98936	1	0.835119	0	0	0.358407	1	1	1
D247F	-	FALSE	0.975	0.758424	0.928	1	0.925	0.777	NA	0.993919	0.7	0.87619	0	0	0.243363	1	1	1
D247C	-	FALSE	0.96	0.758424	0.926	1	0.905	0.778	NA	0.97297	0.7	0.917262	0	0	0.543333	1	1	1
D247A	-	FALSE	0.965	0.718505	0.928	1	0.855	0.757	NA	0.999345	0.9	0.917262	0	0.411182	0.605	1	1	1
D247G	-	FALSE	0.965	0.678586	0.934	1	0.885	0.627	NA	0.991683	0.7	0.810714	0	0	0.716667	1	1	1
D247S	-	FALSE	0.955	0.638586	0.924	1	0.911	0.761	NA	0.9614	0.7	0.821429	0	0	0.561667	1	1	1
D247Q	-	FALSE	0.965	0.638626	0.917	1	0.9	0.775	NA	0.992791	0.9	0.917262	0	0	0.555	1	1	1
D247K	-	FALSE	0.98	0.678586	0.927	1	0.934	0.829	NA	0.994951	1	0.917262	0	0	0.568333	1	1	1
D247R	-	FALSE	0.98	0.718505	0.93	1	0.926	0.77	NA	0.99638	1	0.917262	0	0	0.5	1	1	1
D247E	-	FALSE	0.95	0.558747	0.858	1	0.822	0.605	NA	0.999585	1	0.851786	0	0	0.54	1	0.5	1
Q248L	+s	FALSE	0.695	0.677697	0.784	1	0.55	0.263	NA	0.3067	0.315789	0.465104	0	0.0872526	0.128319	1	0	0
Q248P	+s	FALSE	0.81	0.637374	0.914	1	0.869	0.676	NA	0.91037	0.373684	0.61131	0	0.706242	0.536667	1	0	1
Q248H	+s	FALSE	0.47	0.597455	0.695	1	0.532	0.24	NA	0.2263	0.436842	0.603571	0	0	0.535	0	0	0
Q248Y	+s	FALSE	0.68	0.637778	0.85	1	0.643	0.257	NA	0.5371	0.447368	0.574405	0	0.551124	0.367257	1	0	0
Q248F	+s	FALSE	0.74	0.717212	0.835	1	0.672	0.387	NA	0.3251	0.457895	0.589881	0	0.504721	0.327434	1	0.5	1
Q248C	+s	FALSE	0.69	0.717657	0.822	1	0.751	0.647	NA	0.2081	0.489474	0.768452	0	0	0.49115	1	1	1
Q248A	+s	FALSE	0.675	0.637374	0.778	0.99375	0.42	0.123	NA	0.6344	0.115789	0.54881	0	0.239973	0.49115	1	0	0
Q248G	+s	FALSE	0.72	0.677293	0.868	1	0.635	0.661	NA	0.5376	0.315789	0.672619	0	0	0.635	1	0.5	1
Q248S	+s	FALSE	0.595	0.597414	0.847	0.99375	0.586	0.22	NA	0.1956	0.121053	0.567857	0	0.523012	0.513333	1	0	0
Q248K	+s	FALSE	0.855	0.557495	0.84	0.99375	0.756	0.618	NA	0.5754	0.0526316	0.620238	0	0.565264	0.531667	0	0.5	1
Q248R	+s	FALSE	0.815	0.557899	0.842	1	0.69	0.407	NA	0.7139	0.236842	0.550595	0	0.940788	0.477876	0	0.5	1
Q248E	+	TRUE	0.33	0.516323	0.702	0.7875	0.429	0.133	NA	0.4902	0	0.492188	0	0	0.506667	0	0	0
A250L	-	FALSE	0.855	0.598667	0.915	1	0.909	0.613	NA	0.95698	0.489474	0.794048	0	0	0.446903	0	1	1
A250P	-	FALSE	0.92	0.598707	0.942	1	0.924	0.757	NA	0.999196	1	0.917857	0	0	0.595	1	1	1
A250H	-	FALSE	0.86	0.638626	0.909	1	0.903	0.741	NA	0.99985	1	0.917857	0	0	0.608333	1	1	1
A250Y	-	FALSE	0.88	0.638586	0.932	1	0.924	0.733	NA	0.9998	1	0.917857	0	0	0.555	1	1	1
A250F	-	FALSE	0.88	0.638586	0.92	1	0.937	0.793	NA	0.995266	1	0.917857	0	0	0.53	1	1	1
A250C	+	TRUE	0.68	0.558747	0.896	1	0.914	0.614	NA	0.996956	1	0.852381	0	0	0.583333	0	1	1
A250G	+	TRUE	0.73	0.558747	0.882	1	0.841	0.391	NA	0.98537	0.484211	0.780952	0	0	0.738333	1	0.5	1
A250S	+	TRUE	0.65	0.518828	0.843	1	0.882	0.689	NA	0.993269	0.7	0.794048	0	0	0.623333	0	0.5	1
A250Q	-	FALSE	0.85	0.598667	0.897	1	0.907	0.725	NA	0.999508	0.9	0.917857	0	0	0.601667	1	1	1
A250K	-	FALSE	0.895	0.598667	0.906	1	0.945	0.844	NA	0.999998	1	0.917857	0	0	0.608333	1	1	1
A250R	-	FALSE	0.875	0.598626	0.906	1	0.934	0.812	NA	0.999999	1	0.917857	0	0	0.568333	1	1	1
A250E	-	FALSE	0.89	0.598707	0.916	1	0.923	0.757	NA	0.999999	1	0.917857	0	0	0.62	1	1	1
G252L	-	FALSE	0.905	0.798384	0.954	1	0.901	0.719	NA	0.95715	0.489474	0.849405	0	0	0.20354	1	1	1
G252P	-	FALSE	0.93	0.718465	0.949	1	0.927	0.762	NA	0.993126	1	0.832143	0	0	0.558333	1	1	1
G252H	-	FALSE	0.895	0.718505	0.95	1	0.89	0.739	NA	0.999771	1	0.87381	0	0	0.605	1	1	1
G252Y	-	FALSE	0.91	0.758384	0.961	1	0.913	0.738	NA	0.996491	1	0.914881	0	0	0.508333	1	1	1
G252F	-	FALSE	0.9	0.758424	0.951	1	0.922	0.744	NA	0.98047	1	0.914881	0	0	0.367257	1	1	1
G252C	-	FALSE	0.805	0.758343	0.961	1	0.918	0.736	NA	0.7876	0.9	0.849405	0	0	0.55	1	1	1
G252A	-	FALSE	0.75	0.638586	0.939	1	0.696	0.431	NA	0.9407	0.484211	0.682143	0	0	0.531667	1	0.5	1
G252S	+	TRUE	0.77	0.638303	0.904	1	0.867	0.646	NA	0.1211	0.7	0.832143	0	0	0.601667	1	1	1
G252Q	-	FALSE	0.905	0.718505	0.948	1	0.899	0.736	NA	0.999297	1	0.87381	0	0	0.55	1	1	1
G252K	-	FALSE	0.94	0.718505	0.957	1	0.932	0.808	NA	0.999999	1	0.849405	0	0	0.578333	1	1	1
G252R	-	FALSE	0.93	0.718505	0.946	1	0.916	0.754	NA	1	1	0.914881	0	0	0.515	1	1	1
G252E	-	FALSE	0.91	0.718505	0.941	1	0.905	0.755	NA	0.999999	1	0.79881	0	0	0.56	1	1	1
I268L	-	FALSE	0.055	0.366606	0.494	0.0576087	0.203	0.205	NA	0.7792	0.205263	0.434896	0	0	0.548333	0	0	0
I268P	-	FALSE	0.855	0.622707	0.797	0.98125	0.785	0.722	NA	0.999906	1	0.7	0	0	0.748333	1	1	1
I268H	-	FALSE	0.79	0.636081	0.813	0.99375	0.545	0.72	NA	0.999839	1	0.741071	0	0	0.756667	1	1	1
I268Y	-	FALSE	0.705	0.563313	0.762	0.98125	0.613	0.635	NA	0.99763	0.9	0.583929	0	0	0.693333	1	1	1
I268F	-	FALSE	0.435	0.538788	0.779	0.89375	0.572	0.383	NA	0.93161	0.426316	0.542857	0	0	0.648333	1	0	1
I268C	-	FALSE	0.28	0.562707	0.742	0.99375	0.695	0.447	NA	0.97728	0.9	0.610714	0	0	0.738333	1	0.5	1
I268A	-	FALSE	0.435	0.541899	0.811	0.323913	0.523	0.68	NA	0.993727	1	0.7	0	0	0.826667	0	0.5	1
I268G	-	FALSE	0.795	0.659556	0.877	0.89375	0.581	0.69	NA	0.998053	1	0.7	0	0	0.886667	1	1	1
I268S	-	FALSE	0.715	0.593051	0.874	0.89375	0.754	0.709	NA	0.995104	1	0.741071	0	0	0.771667	1	1	1
I268Q	-	FALSE	0.745	0.612929	0.854	0.94375	0.5	0.665	NA	0.999201	1	0.741071	0	0	0.736667	1	1	1
I268K	-	FALSE	0.485	0.609576	0.925	0.419565	0.686	0.725	NA	0.999998	1	0.610119	0	0	0.746667	0	0.5	1
I268R	-	FALSE	0.81	0.625131	0.856	0.7875	0.621	0.731	NA	0.999999	1	0.675595	0	0	0.705	1	1	1
I268E	-	FALSE	0.835	0.620242	0.832	0.89375	0.668	0.731	NA	0.999999	1	0.741071	0	0	0.738333	1	1	1
G272L	-	FALSE	0.925	0.798384	0.928	1	0.764	0.707	NA	0.998741	1	0.915476	0	0	0.345133	1	1	1
G272P	-	FALSE	0.95	0.718505	0.93	1	0.793	0.707	NA	0.997385	1	0.915476	0	0	0.568333	1	1	1
G272H	-	FALSE	0.92	0.718505	0.933	1	0.752	0.733	NA	0.98762	1	0.915476	0	0	0.6	1	1	1
G272Y	-	FALSE	0.935	0.758465	0.949	1	0.799	0.708	NA	0.991531	1	0.915476	0	0	0.511667	1	1	1
G272F	-	FALSE	0.93	0.758465	0.937	1	0.818	0.71	NA	0.994523	1	0.915476	0	0	0.451327	1	1	1
G272C	-	FALSE	0.69	0.758465	0.942	1	0.799	0.393	NA	0.96784	0.9	0.8	0	0	0.578333	1	1	1
G272A	+ -	FALSE	0.81	0.638626	0.884	1	0.608	0.623	NA	0.995798	0.7	0.734524	0	0	0.623333	1	1	1
G272S	-	FALSE	0.725	0.638626	0.844	1	0.713	0.356	NA	0.0417	0.4	0.707738	0	0	0.626667	1	0	1
G272Q	-	FALSE	0.915	0.718505	0.937	1	0.739	0.705	NA	0.9792	1	0.915476	0	0	0.581667	1	1	1
G272K	-	FALSE	0.955	0.718505	0.943	1	0.786	0.742	NA	0.999656	1	0.915476	0	0	0.596667	1	1	1
G272R	-	FALSE	0.945	0.718505	0.925	1	0.763	0.745	NA	0.999918	1	0.915476	0	0	0.55	1	1	1
G272E	-	FALSE	0.93	0.718505	0.927	1	0.79	0.745	NA	0.999841	1	0.915476	0	0	0.581667	1	1	1
Y273L	+	TRUE	0.935	0.651434	0.821	0.95625	0.707	0.717	0.26521	0.95754	0.8	0.722024	0	0	0.55	1	0.5	1
Y273P	-	FALSE	0.975	0.757697	0.859	1	0.862	0.745	0.69167	0.999901	1	0.817857	0	0	0.681667	1	1	1
Y273H	+ws	FALSE	0.885	0.584202	0.744	0.58125	0.594	0.649	0.38271	0.9899	0.9	0.645833	0	0	0.686667	1	0.5	1
Y273F	+s	FALSE	0.28	0.402223	0.199	0.0521739	0.13	0.18	0.05841	0.0128	0	0.414062	0	0.635349	0.598333	1	0	0
Y273C	+s	FALSE	0.855	0.704606	0.823	1	0.835	0.638	0.72429	0.7489	0.8	0.629167	0	0	0.67	1	1	1
Y273A	+s	FALSE	0.91	0.704525	0.841	0.9875	0.637	0.716	0.50101	0.997978	0.6	0.817857	0	0	0.76	1	0.5	1
Y273G	+s	FALSE	0.955	0.744323	0.898	0.9875	0.754	0.721	0.63595	0.96992	0.8	0.752381	0	0	0.806667	1	1	1
Y273S	+sh	FALSE	0.95	0.704404	0.789	0.9875	0.772	0.655	0.50486	0.7417	0.484211	0.735714	0	0	0.696667	1	1	1
Y273Q	+ -sh	FALSE	0.955	0.691192	0.847	1	0.63	0.713	0.58011	0.92577	0.8	0.817857	0	0	0.688333	1	1	1
Y273K	-	FALSE	0.975	0.717778	0.872	0.9875	0.753	0.712	0.62196	0.999862	1	0.817857	0	0	0.698333	1	1	1
Y273R	-	FALSE	0.97	0.717616	0.86	1	0.811	0.737	0.60277	0.999896	1	0.817857	0	0	0.661667	1	1	1
Y273E	-	FALSE	0.965	0.717657	0.855	0.9875	0.808	0.74	0.6607	0.99984	0.9	0.817857	0	0	0.678333	1	1	1
D274L	+s	FALSE	0.965	0.798384	0.919	1	0.866	0.755	NA	0.994168	0.9	0.915476	0	0.649127	0.19469	1	1	1
D274P	-	FALSE	0.97	0.678586	0.871	1	0.874	0.77	NA	0.997627	1	0.915476	0	0	0.585	1	1	1
D274H	+s	FALSE	0.945	0.678586	0.844	1	0.816	0.749	NA	0.90915	0.478947	0.87381	0	0	0.561667	1	1	1
D274Y	+s	FALSE	0.96	0.758465	0.904	1	0.913	0.774	NA	0.97818	1	0.915476	0	0.214367	0.411504	1	1	1
D274F	+s	FALSE	0.955	0.758465	0.874	1	0.905	0.778	NA	0.98761	1	0.915476	0	0.726021	0.309735	1	1	1
D274C	+s	FALSE	0.92	0.758465	0.863	1	0.879	0.776	NA	0.98526	1	0.915476	0	0.505425	0.556667	1	1	1
D274A	+s	FALSE	0.92	0.718505	0.879	1	0.822	0.752	NA	0.990343	0.7	0.819643	0	0.563336	0.601667	1	1	1
D274G	+s	FALSE	0.945	0.678586	0.898	1	0.843	0.43	NA	0.9059	0.436842	0.746429	0	0.840709	0.7	1	1	1
D274S	+s	FALSE	0.93	0.638626	0.842	1	0.891	0.767	NA	0.7507	0.5	0.799405	0	0	0.575	1	1	1
D274Q	+s	FALSE	0.935	0.638626	0.847	1	0.822	0.756	NA	0.8765	1	0.915476	0	0	0.575	1	1	1
D274K	-	FALSE	0.965	0.678586	0.895	1	0.86	0.745	NA	0.8887	1	0.915476	0	0	0.588333	1	1	1
D274R	-	FALSE	0.965	0.718505	0.85	1	0.869	0.763	NA	0.93239	1	0.915476	0	0	0.506667	1	1	1
D274E	+	TRUE	0.905	0.558747	0.765	1	0.753	0.421	NA	0.97489	0.6	0.791667	0	0	0.555	1	0.5	1
D275L	+s	FALSE	0.955	0.787636	0.901	1	0.81	0.704	NA	0.98257	1	0.89881	0	0	0.486726	1	1	1
D275P	-ws	FALSE	0.97	0.669374	0.844	1	0.861	0.732	NA	0.997684	0.9	0.89881	0	0	0.62	1	1	1
D275H	+s	FALSE	0.95	0.669374	0.849	1	0.749	0.746	NA	0.97843	0.9	0.857143	0	0	0.623333	1	1	1
D275Y	+s	FALSE	0.955	0.747717	0.897	1	0.866	0.742	NA	0.998377	1	0.89881	0	0	0.531667	1	1	1
D275F	+s	FALSE	0.95	0.747717	0.886	1	0.856	0.736	NA	0.99383	1	0.89881	0	0.629378	0.482301	1	1	1
D275C	+s	FALSE	0.92	0.747717	0.856	1	0.84	0.735	NA	0.997117	1	0.89881	0	0.272174	0.623333	1	1	1
D275A	+s	FALSE	0.92	0.704687	0.862	0.99375	0.749	0.703	NA	0.96885	0.489474	0.857143	0	0	0.671667	1	1	1
D275G	+s	FALSE	0.685	0.657091	0.873	0.302174	0.744	0.425	NA	0.8639	0.310526	0.6375	0	0.741852	0.735	1	0	1
D275S	+s	FALSE	0.92	0.627879	0.805	1	0.828	0.61	NA	0.90974	0.494737	0.857143	0	0	0.64	1	0.5	1
D275Q	+s	FALSE	0.94	0.630949	0.858	1	0.738	0.703	NA	0.8764	0.9	0.89881	0	0	0.628333	1	1	1
D275K	- +ws	FALSE	0.965	0.669374	0.889	1	0.803	0.754	NA	0.91133	0.9	0.857143	0	0.285831	0.64	1	1	1
D275R	+s	FALSE	0.955	0.707758	0.873	1	0.819	0.771	NA	0.96515	0.8	0.857143	0	0	0.575	1	1	1
D275E	+s	FALSE	0.925	0.554141	0.755	1	0.697	0.623	NA	0.9744	0.9	0.89881	0	0	0.601667	0	1	1
T276L	+ws	FALSE	0.53	0.609616	0.657	0.99375	0.248	0.181	0.10786	0.5253	0.247368	0.492708	0	0.354917	0.53	0	0	0
T276P	+s	FALSE	0.795	0.61903	0.69	1	0.53	0.468	0.42167	0.98749	0.373684	0.670833	0	0	0.611667	0	1	1
T276H	+s	FALSE	0.625	0.654909	0.596	1	0.278	0.166	0.46262	0.3658	0.378947	0.60119	0	0	0.653333	1	1	1
T276Y	+s	FALSE	0.725	0.650869	0.651	1	0.344	0.165	0.37048	0.5263	0.484211	0.683929	0	0.551492	0.518333	1	1	1
T276F	+s	FALSE	0.71	0.652242	0.637	1	0.365	0.156	0.27337	0.3718	0.484211	0.597619	0	0.576434	0.508333	1	0.5	1
T276C	+s	FALSE	0.64	0.617535	0.571	1	0.477	0.33	0.42087	0.0568	0.494737	0.683929	0	0.603052	0.573333	0	1	1
T276A	+s	FALSE	0.37	0.577131	0.354	0.925	0.171	0.211	0.1574	0.8952	0.121053	0.533929	0	0.605472	0.663333	0	0	0
T276G	+s	FALSE	0.58	0.658667	0.658	0.99375	0.321	0.154	0.32139	0.6135	0.305263	0.650595	0	0.524911	0.733333	0	0	0
T276S	+s	FALSE	0.34	0.544525	0.29	0.99375	0.172	0.212	0.21515	0.1344	0.0526316	0.511905	0	0.59021	0.566667	0	0	0
T276Q	+s	FALSE	0.515	0.610949	0.608	1	0.202	0.197	0.33985	0.1797	0.215789	0.594643	0	0.643613	0.653333	0	0	0
T276K	+s	FALSE	0.83	0.616323	0.662	1	0.374	0.348	0.27998	0.97916	0.0421053	0.766667	0	0.902645	0.64	0	1	1
T276R	+s	FALSE	0.8	0.617697	0.694	1	0.437	0.395	0.32297	0.993193	0.252632	0.629167	0	1	0.56	0	0.5	1
T276E	+s	FALSE	0.69	0.61499	0.639	1	0.413	0.346	0.30446	0.98189	0	0.618452	0	0	0.59	0	0	1
S279L	-	FALSE	0.76	0.633253	0.743	1	0.513	0.472	0.35039	0.6467	0.405263	0.683333	0	0	0.473451	1	0	1
S279P	-	FALSE	0.855	0.594667	0.835	1	0.655	0.622	0.38757	0.97412	0.494737	0.740476	0	0	0.563333	0	1	1
S279H	-	FALSE	0.76	0.596	0.718	1	0.445	0.413	0.53448	0.994921	0.6	0.795238	0	0	0.611667	1	1	1
S279Y	-	FALSE	0.8	0.634586	0.805	1	0.509	0.485	0.57787	0.96189	0.452632	0.795238	0	0	0.503333	1	1	1
S279F	-	FALSE	0.745	0.634586	0.716	1	0.559	0.471	0.54219	0.7538	0.478947	0.7125	0	0	0.411504	1	0.5	1
S279C	+ws	FALSE	0.535	0.593293	0.711	1	0.517	0.407	0.48135	0.3928	0.6	0.655357	0	0.469502	0.583333	0	1	1
S279A	+ws	FALSE	0.5	0.510747	0.167	0.99375	0.035	0.211	0.06198	0.4907	0	0.443229	0	0.73512	0.653333	0	0	0
S279G	+s	FALSE	0.645	0.554707	0.648	1	0.281	0.176	0.23971	0.122	0.331579	0.595833	0	0	0.731667	0	0	0
S279Q	-	FALSE	0.755	0.55604	0.731	1	0.383	0.24	0.37995	0.96989	0.8	0.83631	0	0	0.596667	1	1	1
S279K	-	FALSE	0.845	0.55604	0.773	1	0.495	0.621	0.32562	0.999957	0.8	0.83631	0	0	0.585	1	1	1
S279R	-	FALSE	0.835	0.594667	0.779	1	0.587	0.662	0.38165	0.999985	0.6	0.795238	0	0	0.551667	1	1	1
S279E	-	FALSE	0.835	0.55604	0.734	1	0.566	0.654	0.31724	0.999981	0.8	0.83631	0	0	0.58	1	0.5	1
Y282L	+	TRUE	0.59	0.577576	0.537	0.43587	0.145	0.198	0.26521	0.5832	0	0.379167	0	0	0.578333	1	0	0
Y282P	-	FALSE	0.795	0.713737	0.84	0.9625	0.525	0.638	0.69167	0.997822	0.494737	0.500595	0	0	0.705	1	0	1
Y282H	-	FALSE	0.705	0.570424	0.587	0.9625	0.178	0.385	0.38271	0.7718	0.442105	0.526786	0	0	0.728333	1	0.5	1
Y282F	+	TRUE	0.06	0.111162	0.165	0.00217391	0.092	0.172	0.05841	0.0806	0.0578947	0.327083	0	0.101181	0.603333	1	0	0
Y282C	-	FALSE	0.435	0.645657	0.653	0.9875	0.374	0.333	0.72429	0.4211	0.457895	0.468229	0	0	0.69	1	0	0
Y282A	-	FALSE	0.66	0.645657	0.765	0.64375	0.108	0.251	0.50101	0.97059	0.436842	0.419792	0	0	0.826667	1	0	0
Y282G	-	FALSE	0.8	0.685576	0.831	0.9625	0.242	0.379	0.63595	0.8586	0.463158	0.509524	0	0	0.923333	1	0.5	0
Y282S	-	FALSE	0.61	0.645616	0.716	0.9625	0.2	0.313	0.50486	0.5246	0.431579	0.411458	0	0	0.745	1	0	0
Y282Q	-	FALSE	0.745	0.66202	0.793	0.9625	0.193	0.324	0.58011	0.5673	0.473684	0.592262	0	0	0.726667	1	1	1
Y282K	-	FALSE	0.86	0.673818	0.859	0.9625	0.272	0.617	0.62196	0.992724	0.484211	0.657738	0	0	0.725	1	0.5	1
Y282R	-	FALSE	0.845	0.673818	0.827	0.9625	0.305	0.498	0.60277	0.996936	0.457895	0.550595	0	0.282356	0.678333	1	1	1
Y282E	-	FALSE	0.83	0.673778	0.812	0.9625	0.33	0.623	0.6607	0.992712	0.442105	0.575	0	0	0.711667	1	0.5	1
L286P	-	FALSE	0.955	0.678101	0.921	1	0.815	0.713	NA	0.996957	0.8	0.917262	0	0	0.796667	1	1	1
L286H	-	FALSE	0.935	0.678101	0.803	1	0.806	0.754	NA	0.998098	1	0.917262	0	0	0.813333	1	1	1
L286Y	-	FALSE	0.91	0.598384	0.855	1	0.787	0.729	NA	0.994776	1	0.917262	0	0	0.72	1	1	1
L286F	-	FALSE	0.875	0.558505	0.682	1	0.714	0.715	NA	0.799	1	0.821429	0	0	0.68	1	1	1
L286C	+ -r	FALSE	0.81	0.598343	0.846	1	0.773	0.722	NA	0.9784	1	0.917262	0	0	0.818333	1	1	1
L286A	+ -h	FALSE	0.87	0.598222	0.818	1	0.609	0.722	NA	0.97107	0.5	0.917262	0	0	0.951667	1	1	1
L286G	-	FALSE	0.94	0.717899	0.89	1	0.746	0.722	NA	0.996086	1	0.917262	0	0	1	1	1	1
L286S	-	FALSE	0.92	0.637899	0.787	1	0.802	0.722	NA	0.99352	1	0.917262	0	0	0.855	1	1	1
L286Q	-	FALSE	0.925	0.638141	0.835	1	0.816	0.729	NA	0.994236	1	0.917262	0	0	0.826667	1	1	1
L286K	-	FALSE	0.945	0.638141	0.877	1	0.781	0.75	NA	0.999951	1	0.917262	0	0	0.818333	1	1	1
L286R	-	FALSE	0.94	0.638222	0.892	1	0.872	0.778	NA	0.999987	1	0.917262	0	0	0.791667	1	1	1
L286E	-	FALSE	0.94	0.67802	0.862	1	0.734	0.742	NA	0.999977	1	0.917262	0	0	0.823333	1	1	1
I289L	+	TRUE	0.485	0.436706	0.493	0.0048913	0.607	0.337	0.14957	0.98674	0.473684	0.604762	0	0	0.613333	0	0	0
I289P	-	FALSE	0.915	0.626828	0.757	0.9	0.905	0.754	0.67783	0.999926	1	0.809524	0	0	0.78	1	1	1
I289H	-vws	FALSE	0.885	0.651475	0.705	0.975	0.743	0.735	0.752	0.998741	1	0.809524	0	0	0.79	1	1	1
I289Y	-	FALSE	0.835	0.572364	0.703	0.70625	0.791	0.735	0.59513	0.996907	1	0.744048	0	0	0.701667	1	1	1
I289F	- +ws	FALSE	0.68	0.557293	0.748	0.494022	0.789	0.727	0.41008	0.98196	0.9	0.656548	0	0	0.68	1	1	1
I289C	+	TRUE	0.61	0.572121	0.673	0.975	0.833	0.729	0.57084	0.90876	1	0.767857	0	0	0.805	1	1	1
I289A	-	FALSE	0.785	0.546949	0.757	0.40163	0.599	0.665	0.30517	0.999253	0.8	0.672024	0	0	0.875	1	1	1
I289G	-	FALSE	0.89	0.666303	0.832	0.70625	0.733	0.728	0.62313	0.997931	1	0.809524	0	0	0.943333	1	1	1
I289S	-	FALSE	0.845	0.610545	0.805	0.70625	0.841	0.741	0.49646	0.996212	0.9	0.767857	0	0	0.796667	1	1	1
I289Q	-	FALSE	0.865	0.626384	0.811	0.9	0.731	0.725	0.65023	0.997067	1	0.767857	0	0	0.785	1	1	1
I289K	-	FALSE	0.915	0.626384	0.914	0.70625	0.851	0.761	0.59705	0.999926	1	0.809524	0	0	0.796667	1	1	1
I289R	-	FALSE	0.905	0.651273	0.842	0.70625	0.836	0.763	0.63349	0.999975	1	0.809524	0	0	0.755	1	1	1
I289E	-	FALSE	0.91	0.626586	0.781	0.9	0.8	0.758	0.61632	0.99995	0.8	0.809524	0	0	0.763333	1	1	1
F293L	+ws	FALSE	0.09	0.574949	0.688	0.282609	0.182	0.214	NA	0.2353	0.184211	0.425521	0	0	0.566667	1	0	0
F293P	+s	FALSE	0.71	0.751838	0.889	1	0.642	0.492	NA	0.998638	0.421053	0.552976	0	0	0.733333	1	1	1
F293H	+s	FALSE	0.505	0.65196	0.813	1	0.357	0.361	NA	0.0456	0.242105	0.589881	0	0	0.756667	1	1	1
F293Y	+s	FALSE	0.43	0.505495	0.63	0.99375	0.259	0.158	NA	0.6294	0	0.589881	0	0	0.605	1	0	0
F293C	+s	FALSE	0.385	0.672	0.837	1	0.547	0.506	NA	0.6925	0.431579	0.607143	0	0	0.711667	1	1	1
F293A	+ws	FALSE	0.55	0.672	0.865	0.9875	0.224	0.319	NA	0.92869	0.257895	0.502381	0	0	0.845	1	0	0
F293G	+s	FALSE	0.67	0.725172	0.876	0.99375	0.299	0.353	NA	0.9055	0.352632	0.594048	0	0	0.868333	1	0.5	1
F293S	+	TRUE	0.55	0.678626	0.825	0.99375	0.368	0.332	NA	0.5696	0.315789	0.541667	0	0	0.74	1	0	0
F293Q	+s	FALSE	0.58	0.713293	0.87	1	0.327	0.149	NA	0.247	0.373684	0.58631	0	0	0.741667	1	1	1
F293K	+s	FALSE	0.59	0.713293	0.84	0.99375	0.236	0.146	NA	0.4017	0.368421	0.493229	0	0	0.745	1	0	0
F293R	+s	FALSE	0.605	0.713293	0.894	1	0.366	0.134	NA	0.4982	0.336842	0.527381	0	0	0.686667	1	0	0
F293E	+s	FALSE	0.745	0.718545	0.89	1	0.466	0.453	NA	0.96131	0.384211	0.689881	0	0	0.708333	1	1	1
G297L	-ws	FALSE	0.89	0.787475	0.943	1	0.827	0.712	NA	0.97186	1	0.906548	0	0	0.523333	1	1	1
G297P	-	FALSE	0.91	0.70897	0.911	1	0.901	0.824	NA	0.994296	1	0.906548	0	0	0.69	1	1	1
G297H	-	FALSE	0.89	0.70897	0.92	1	0.846	0.778	NA	0.999826	1	0.906548	0	0	0.715	1	1	1
G297Y	-ws	FALSE	0.9	0.748929	0.947	1	0.848	0.766	NA	0.998792	1	0.906548	0	0	0.62	1	1	1
G297F	-	FALSE	0.885	0.748929	0.916	1	0.834	0.762	NA	0.992691	1	0.906548	0	0	0.566667	1	1	1
G297C	-	FALSE	0.665	0.747556	0.926	1	0.866	0.714	NA	0.9116	0.9	0.791071	0	0	0.658333	1	1	1
G297A	+ -	FALSE	0.61	0.629131	0.8	0.99375	0.378	0.16	NA	0.8381	0.357895	0.617857	0	0	0.688333	1	0	0
G297S	+ -	FALSE	0.49	0.625091	0.848	0.96875	0.737	0.552	NA	0.4502	0.6	0.769643	0	0	0.703333	1	1	1
G297Q	-	FALSE	0.88	0.707636	0.916	1	0.828	0.743	NA	0.999695	1	0.865476	0	0	0.675	1	1	1
G297K	-	FALSE	0.93	0.707636	0.923	1	0.871	0.795	NA	0.999999	1	0.906548	0	0	0.72	1	1	1
G297R	-	FALSE	0.915	0.70897	0.904	1	0.859	0.792	NA	1	1	0.906548	0	0	0.631667	1	1	1
G297E	-	FALSE	0.915	0.707636	0.885	1	0.845	0.799	NA	1	1	0.906548	0	0	0.656667	1	1	1
R326L	-	FALSE	0.885	0.619071	0.786	1	0.839	0.709	NA	0.93019	0.494737	0.917262	0	0	0.555	1	1	1
R326P	-	FALSE	0.92	0.652485	0.89	1	0.844	0.779	NA	0.996277	0.5	0.87619	0	0	0.583333	1	1	1
R326H	-	FALSE	0.915	0.576889	0.606	1	0.769	0.706	NA	0.4802	0.8	0.87619	0	0	0.646667	1	1	1
R326Y	-	FALSE	0.925	0.644323	0.795	1	0.808	0.727	NA	0.98149	0.9	0.917262	0	0	0.531667	1	1	1
R326F	-	FALSE	0.93	0.672121	0.814	1	0.802	0.732	NA	0.94905	0.9	0.917262	0	0	0.523333	1	1	1
R326C	-	FALSE	0.76	0.67002	0.741	1	0.805	0.754	NA	0.97036	0.9	0.87619	0	0	0.61	1	1	1
R326A	-	FALSE	0.855	0.607232	0.795	1	0.587	0.709	NA	0.94787	0.436842	0.87619	0	0	0.65	1	0.5	1
R326G	-	FALSE	0.92	0.648687	0.808	1	0.687	0.71	NA	0.5844	0.305263	0.71131	0	0	0.735	1	1	1
R326S	-	FALSE	0.9	0.604	0.764	1	0.802	0.732	NA	0.1127	0.378947	0.851786	0	0	0.661667	1	0.5	1
R326Q	-	FALSE	0.885	0.545818	0.629	1	0.814	0.737	NA	0.2509	0.452632	0.917262	0	0	0.641667	1	1	1
R326K	+ -	FALSE	0.895	0.512242	0.565	1	0.679	0.679	NA	0.0004	0.394737	0.821429	0	0	0.616667	1	1	1
R326E	-	FALSE	0.94	0.574465	0.775	1	0.75	0.724	NA	0.8042	0.410526	0.851786	0	0	0.613333	1	1	1
T328L	-	FALSE	0.87	0.551515	0.637	0.9	0.55	0.525	0.30338	0.990026	0.8	0.65119	0	0	0.586667	1	0.5	1
T328P	-	FALSE	0.88	0.522828	0.756	0.9875	0.815	0.723	0.36457	0.997487	0.6	0.692262	0	0	0.686667	0	1	1
T328H	-	FALSE	0.735	0.539838	0.539	1	0.56	0.487	0.47995	0.992673	0.8	0.692262	0	0	0.721667	1	1	1
T328Y	-	FALSE	0.865	0.57002	0.578	0.9875	0.633	0.72	0.5224	0.96844	0.8	0.733929	0	0	0.595	1	1	1
T328F	-	FALSE	0.87	0.57103	0.528	0.9875	0.686	0.72	0.49202	0.985	0.9	0.733929	0	0	0.565	1	1	1
T328C	-	FALSE	0.725	0.535354	0.509	1	0.691	0.495	0.46414	0.3488	0.6	0.733929	0	0	0.645	0	1	1
T328A	+ -wh	FALSE	0.765	0.418444	0.462	0.467935	0.332	0.151	0.13358	0.98487	0.489474	0.626786	0	0	0.788333	0	0	1
T328G	+vwh	FALSE	0.79	0.524525	0.654	0.8	0.628	0.524	0.2274	0.2838	0.6	0.733929	0	0	0.855	1	0	1
T328S	+	TRUE	0.06	0.180014	0.065	0.076087	0.054	0.247	0.06316	0	0	0.270833	0	0	0.678333	0	0	0
T328Q	-	FALSE	0.735	0.50202	0.555	0.96875	0.634	0.502	0.32626	0.97495	0.9	0.733929	0	0	0.715	1	1	1
T328K	-	FALSE	0.83	0.505657	0.59	0.94375	0.714	0.531	0.26926	0.999959	0.9	0.733929	0	0	0.705	1	1	1
T328R	-	FALSE	0.82	0.52998	0.669	0.96875	0.792	0.68	0.32502	0.999988	0.8	0.692262	0	0	0.648333	1	0.5	1
T328E	-	FALSE	0.82	0.500444	0.636	0.8	0.729	0.525	0.26698	0.999973	0.9	0.733929	0	0	0.683333	1	1	1

## Sheet: raw
Raw scores
Mutation	Phenotype	SNAP2	PROVEAN	MutPred2	PolyPhen-2	PhD-SNP	Meta-SNP	PANTHER	MAPP	SIFT	MutationAssessor	Align-GVGD	FoldX	iMutant3	nsSNPAnalyzer	PolyPhen-1	PredictSNP
T5L	-	72	-5.514	0.742	1	0.561	0.704	0.30338	0.002004	0	3.33	1.16	0.175558	-0.38	1	1	1
T5P	-	85	-5.747	0.83	1	0.581	0.721	0.36457	0.0003157	0	3.215	1.16	0.134565	-0.69	0	1	1
T5H	-	69	-6.728	0.774	1	0.509	0.736	0.47995	0.3316	0	3.675	1.16	0	-1.09	1	1	1
T5Y	-	76	-6.661	0.815	1	0.608	0.735	0.5224	0.1067	0	4.02	1.16	0	-0.38	1	1	1
T5F	-	77	-6.628	0.781	1	0.614	0.735	0.49202	0.008201	0	4.02	1.16	0	-0.18	1	1	1
T5C	- +	65	-5.714	0.746	1	0.579	0.721	0.46414	0.03873	0	4.02	1.16	0	-0.63	0	1	1
T5A	-	55	-4.734	0.642	1	0.346	0.429	0.13358	0.002178	0	3.125	1.16	0.226381	-1.04	0	0	1
T5G	-	66	-6.728	0.74	1	0.465	0.47	0.2274	0.1241	0.01	2.575	1.16	0.211223	-1.29	1	0	1
T5S	+ -	24	-3.836	0.314	1	0.229	0.317	0.06316	0.9475	0.19	1.075	1.16	0.526063	-0.78	0	0	1
T5Q	-	71	-5.747	0.751	1	0.513	0.733	0.32626	0.04097	0	3.47	1.16	0	-0.97	1	1	1
T5K	-	77	-5.747	0.8	1	0.606	0.72	0.26926	0.02242	0.09	1.805	1.16	0	-0.88	0	0.5	1
T5R	+ -	78	-5.781	0.852	1	0.638	0.703	0.32502	0.01784	0.07	2.085	1.16	0	-0.42	1	0.5	1
T5E	-	80	-5.747	0.749	1	0.543	0.732	0.26698	0.001872	0	3.675	1.16	0	-0.65	1	1	1
V9L	+ -	16	-2.94	0.787	0.999	0.689	0.523	NA	0.0005775	0.02	1.745	1.16	0.710993	-0.93	0	0.5	1
V9P	-	71	-5.881	0.904	1	0.841	0.779	NA	8.071e-06	0	4.09	1.16	0	-1.69	1	1	1
V9H	-	57	-6.861	0.906	1	0.746	0.763	NA	3.929e-05	0	4.09	1.16	0	-1.81	1	1	1
V9Y	-	52	-4.901	0.893	1	0.813	0.749	NA	0.0001826	0	4.09	1.16	0	-1.43	1	1	1
V9F	-	41	-4.901	0.859	1	0.881	0.773	NA	0.001102	0	2.85	1.16	0	-1.47	1	1	1
V9C	- +h	-2	-4.901	0.861	1	0.818	0.726	NA	0.03879	0	4.09	1.16	0	-1.64	1	1	1
V9A	-	24	-3.921	0.826	1	0.608	0.673	NA	3.013e-05	0	3.745	1.16	0	-2.01	1	1	1
V9G	-	57	-6.861	0.883	1	0.797	0.741	NA	0.0001519	0	3.745	1.16	0	-2.66	1	1	1
V9S	-	43	-5.881	0.903	1	0.804	0.716	NA	0.0002032	0	4.09	1.16	0	-2.14	1	1	1
V9Q	-	52	-5.881	0.904	1	0.743	0.729	NA	0.0001055	0	4.09	1.16	0	-1.81	1	1	1
V9K	-	71	-5.881	0.903	1	0.796	0.766	NA	2.441e-06	0	4.09	1.16	0	-1.82	1	1	1
V9R	-	65	-6.861	0.887	1	0.826	0.786	NA	1.133e-06	0	4.09	1.16	0	-1.55	1	1	1
V9E	-	61	-5.881	0.926	1	0.851	0.779	NA	1.663e-06	0	4.09	1.16	0	-1.87	1	1	1
A10L	-	53	-4.895	0.92	0.999	0.863	0.724	NA	2.72e-05	0	4.47	1.16	0	-0.58	0	1	1
A10P	-	75	-4.898	0.933	1	0.837	0.766	NA	4e-07	0	4.47	1.16	0	-0.88	1	1	1
A10H	-	54	-5.878	0.91	1	0.824	0.745	NA	1.5e-06	0	4.47	1.16	0	-1.2	1	1	1
A10Y	-	60	-5.876	0.931	1	0.875	0.755	NA	3e-07	0	4.47	1.16	0	-0.87	1	1	1
A10F	-	61	-5.876	0.921	1	0.9	0.763	NA	3.3e-06	0	4.47	1.16	0	-0.66	1	1	1
A10C	-	7	-3.918	0.896	1	0.858	0.654	NA	1.7e-06	0	3.925	1.16	0	-1.18	0	1	1
A10G	+	44	-3.92	0.842	1	0.748	0.671	NA	9.4e-06	0	3.435	1.16	0	-1.75	1	1	1
A10S	+ -	-7	-2.939	0.768	1	0.777	0.507	NA	7.1e-06	0	2.655	1.16	0	-1.45	0	0.5	1
A10Q	-	50	-4.898	0.899	1	0.826	0.735	NA	6e-06	0	4.47	1.16	0	-1.1	1	1	1
A10K	-	66	-4.898	0.916	1	0.854	0.752	NA	9e-07	0	4.125	1.16	0	-1.13	1	1	1
A10R	-	59	-4.899	0.919	1	0.863	0.764	NA	2e-07	0	4.47	1.16	0	-0.87	1	1	1
A10E	-	65	-4.898	0.914	1	0.857	0.752	NA	4e-07	0	4.125	1.16	0	-1.22	1	1	1
A13L	+ -	33	-4.899	0.886	1	0.784	0.621	NA	0.07039	0.06	1.825	1.16	0	-0.28	0	1	1
A13P	-	61	-4.895	0.908	1	0.787	0.74	NA	9.62e-05	0	4.275	1.16	0	-0.59	0	1	1
A13H	-	33	-5.873	0.876	1	0.768	0.772	NA	0.0001362	0	3.93	1.16	0	-0.96	1	1	1
A13Y	-	44	-5.875	0.904	1	0.833	0.767	NA	0.0007685	0	4.275	1.16	0	-0.63	1	1	1
A13F	-	46	-5.875	0.886	1	0.869	0.782	NA	0.009132	0	3.58	1.16	0	-0.37	1	1	1
A13C	+	-45	-3.919	0.842	1	0.815	0.696	NA	0.01879	0	2.43	1.16	0	-0.89	0	1	1
A13G	-	9	-3.901	0.794	0.869	0.713	0.731	NA	0.004153	0.02	3.58	1.16	0	-1.49	0	1	1
A13S	+ -	-30	-2.935	0.734	1	0.721	0.575	NA	0.00718	0.05	2.265	1.16	0	-1.16	0	0.5	1
A13Q	-	28	-4.895	0.858	1	0.753	0.735	NA	0.0002509	0	4.275	1.16	0	-0.8	1	1	1
A13K	-	49	-4.895	0.867	1	0.786	0.782	NA	1.3e-06	0	4.275	1.16	0	-0.84	1	1	1
A13R	-	40	-4.895	0.895	1	0.785	0.785	NA	4e-07	0	4.275	1.16	0	-0.58	1	1	1
A13E	-	51	-4.895	0.88	1	0.82	0.79	NA	5e-07	0	4.275	1.16	0	-0.95	1	1	1
S16L	-	86	-5.891	0.883	1	0.75	0.755	NA	1.959e-06	0	4.415	1.46	0	-0.03	1	1	1
S16P	-	86	-4.89	0.932	0.941	0.706	0.754	NA	5.67e-05	0.01	3.865	1.16	0	-0.41	1	1	1
S16H	-	63	-4.908	0.891	1	0.682	0.762	NA	0.0001357	0	2.825	1.16	0	-0.76	1	1	1
S16Y	-	85	-5.891	0.91	1	0.786	0.778	NA	0.0007579	0	4.415	1.46	0	-0.32	1	1	1
S16F	-	85	-5.893	0.894	1	0.831	0.79	NA	1.51e-05	0	4.415	1.46	0	0.02	1	1	1
S16C	- +c	70	-4.91	0.857	1	0.699	0.761	NA	2.608e-05	0	4.415	1.46	0	-0.7	1	1	1
S16A	- +c	67	-2.944	0.768	0.999	0.469	0.646	NA	1.915e-05	0	2.48	1.16	0	-0.6	1	0.5	1
S16G	-	69	-3.927	0.807	1	0.546	0.663	NA	0.07555	0.07	2.715	1.16	0	-1.02	1	0.5	1
S16Q	-	78	-3.925	0.886	1	0.662	0.744	NA	0.0003983	0	4.415	1.16	0	-0.55	1	1	1
S16K	-	85	-3.925	0.897	1	0.719	0.758	NA	2.095e-06	0	4.065	1.16	0	-0.6	1	1	1
S16R	-	86	-4.908	0.914	1	0.739	0.767	NA	5.22e-07	0	4.415	1.16	0	-0.29	1	1	1
S16E	-	82	-3.925	0.875	1	0.725	0.758	NA	7.91e-07	0	4.415	1.16	0	-0.61	1	1	1
Q18L	-	65	-6.872	0.795	1	0.44	0.399	NA	0.1197	0	1.7	1.16	0.684413	-0.39	1	0.5	1
Q18P	-	73	-5.876	0.87	0.941	0.686	0.615	NA	0.005263	0.01	0.13	1.16	0	-0.93	0	0	1
Q18H	-	58	-4.904	0.707	1	0.299	0.65	NA	0.002162	0	1.7	1.16	0	-1.14	0	1	1
Q18Y	-	58	-5.889	0.82	1	0.465	0.59	NA	0.01111	0	1.35	1.16	0	-0.72	1	1	1
Q18F	-	65	-7.851	0.814	1	0.529	0.74	NA	0.1085	0	1.15	1.16	0	-0.45	1	1	1
Q18C	-	43	-7.85	0.772	1	0.571	0.739	NA	0.1057	0	0.725	1.16	1.26211	-0.94	1	1	1
Q18A	- +	38	-5.886	0.746	1	0.083	0.189	NA	0.2599	1	-1.21	1.16	0	-0.86	0	0	0
Q18G	+ -	48	-6.865	0.758	1	0.357	0.345	NA	0.5222	0.01	-0.89	1.16	0	-1.26	0	0	0
Q18S	-	31	-4.901	0.68	1	0.182	0.211	NA	0.6926	0.61	-1.695	1.16	0	-1.12	0	0	0
Q18K	-	60	-3.923	0.659	1	0.32	0.332	NA	2.48e-05	0.01	0.13	1.16	0	-0.89	0	0	0
Q18R	-	76	-3.926	0.729	1	0.397	0.616	NA	1.364e-05	0	1.15	1.16	0	-0.73	0	0.5	1
Q18E	- +	67	-2.937	0.625	0.998	0.437	0.43	NA	1.122e-05	0.01	1.7	1.16	0	-0.95	0	0.5	1
T19L	-	87	-5.891	0.794	1	0.69	0.651	NA	1.088e-06	0	3.03	1.46	0.347378	-0.62	1	1	1
T19P	-	92	-5.887	0.856	1	0.732	0.737	NA	2.698e-06	0	4.42	1.16	0	-0.97	1	1	1
T19H	-	84	-6.868	0.834	1	0.708	0.735	NA	0.0001204	0	4.42	1.16	0	-1.26	1	1	1
T19Y	-	87	-6.87	0.853	1	0.797	0.753	NA	5.534e-05	0	4.07	1.46	0	-0.68	1	1	1
T19F	-	87	-6.87	0.813	1	0.83	0.758	NA	3.77e-06	0	4.42	1.46	0	-0.53	1	1	1
T19C	-	78	-5.889	0.795	1	0.774	0.753	NA	3.648e-05	0	4.42	1.46	0	-0.9	1	1	1
T19A	-	77	-4.902	0.763	0.999	0.521	0.603	NA	3.455e-06	0.01	2.36	1.16	0	-1.33	1	1	1
T19G	-	82	-6.853	0.867	0.941	0.699	0.731	NA	0.0002547	0.01	4.07	1.16	0	-1.59	1	1	1
T19S	+ -	64	-3.921	0.604	1	0.651	0.592	NA	0.005704	0	2.36	1.16	0	-1.01	1	1	1
T19Q	-	86	-5.887	0.831	1	0.719	0.741	NA	0.0001735	0	3.725	1.16	0	-1.15	1	1	1
T19K	-	90	-5.887	0.857	1	0.761	0.744	NA	9.34e-07	0	4.42	1.46	0	-1.1	1	1	1
T19R	-	90	-5.887	0.855	1	0.754	0.742	NA	3.23e-07	0	4.42	1.46	0	-0.81	1	1	1
T19E	-	88	-5.887	0.855	1	0.734	0.737	NA	8.08e-07	0	4.42	1.16	0	-1.09	1	1	1
V20L	-	81	-2.938	0.734	0.966	0.642	0.71	NA	0.003252	0.01	3.365	1.16	0	-0.57	0	0.5	1
V20P	-	92	-5.895	0.893	1	0.795	0.74	NA	1.346e-05	0	4.405	1.16	0	-1.38	1	1	1
V20H	-	88	-6.876	0.869	1	0.748	0.745	NA	0.000151	0	4.405	1.16	0	-1.51	1	1	1
V20Y	-	87	-4.91	0.877	1	0.823	0.764	NA	0.001202	0	4.405	1.16	0	-1.14	1	1	1
V20F	-	83	-4.908	0.819	1	0.886	0.787	NA	0.001568	0	4.405	1.16	0	-1.15	1	1	1
V20C	+ -c	58	-4.91	0.84	1	0.803	0.753	NA	0.08272	0	4.405	1.46	0	-1.35	1	1	1
V20A	+ -	48	-3.929	0.788	1	0.498	0.552	NA	0.0007785	0.06	2.11	1.16	0	-1.7	1	0.5	1
V20G	-	88	-6.878	0.877	1	0.771	0.753	NA	0.0006131	0	4.06	1.16	0	-2.27	1	1	1
V20S	-	84	-5.893	0.885	1	0.813	0.749	NA	0.001801	0	4.405	1.16	0	-1.78	1	1	1
V20Q	-	87	-5.893	0.876	1	0.763	0.756	NA	0.0006036	0	4.405	1.16	0	-1.48	1	1	1
V20K	-	91	-5.893	0.887	1	0.76	0.748	NA	1.762e-06	0	4.405	1.16	0	-1.55	1	1	1
V20R	-	89	-6.874	0.865	1	0.748	0.745	NA	5.09e-07	0	4.405	1.16	0	-1.26	1	1	1
V20E	-	89	-5.895	0.895	1	0.839	0.762	NA	9.81e-07	0	4.405	1.16	0	-1.58	1	1	1
S21L	-	81	-5.889	0.851	1	0.749	0.711	NA	2.503e-06	0	3.84	1.16	0	0.06	1	1	1
S21P	-	88	-4.908	0.915	1	0.723	0.708	NA	8.73e-07	0	4.39	1.16	0	-0.39	1	1	1
S21H	-	78	-4.904	0.861	1	0.733	0.716	NA	0.0001538	0	3.29	1.16	0	-0.73	1	1	1
S21Y	-	83	-5.889	0.898	1	0.824	0.726	NA	3.723e-05	0	4.04	1.16	0	-0.3	1	1	1
S21F	-	81	-5.891	0.879	1	0.857	0.73	NA	1.515e-05	0	4.39	1.16	0	0.07	1	1	1
S21C	-	67	-4.91	0.81	1	0.727	0.698	NA	2.876e-05	0	4.39	1.46	0	-0.59	1	1	1
S21A	- +	70	-2.944	0.661	0.999	0.552	0.711	NA	4.116e-06	0	2.89	1.16	0.600876	-0.71	0	1	1
S21G	-	75	-3.927	0.769	1	0.602	0.698	NA	0.004038	0	3.585	1.16	0	-0.97	1	1	1
S21Q	-	80	-3.921	0.866	1	0.73	0.691	NA	0.0001184	0	4.04	1.16	0	-0.51	1	1	1
S21K	-	85	-3.919	0.858	0.999	0.745	0.721	NA	9.879e-06	0	4.04	1.16	0	-0.58	1	1	1
S21R	-	80	-4.894	0.888	0.986	0.752	0.711	NA	4.154e-06	0.01	3.695	1.16	0	-0.3	1	1	1
S21E	-	83	-3.923	0.855	1	0.747	0.717	NA	2.521e-06	0	4.04	1.16	0	-0.6	1	1	1
R22L	-	75	-6.882	0.761	1	0.792	0.594	NA	0.03219	0.08	1.905	1.16	0.449258	-0.75	1	1	1
R22P	-	86	-6.882	0.918	1	0.866	0.794	NA	9.411e-05	0	4.09	1.16	0	-1.1	1	1	1
R22H	-	29	-4.916	0.479	1	0.555	0.468	NA	0.04221	0.11	2.445	1.16	0	-1.44	1	0	0
R22Y	-	60	-6.882	0.816	1	0.8	0.594	NA	0.0009054	0.02	2.315	1.16	1.00047	-1.02	1	0.5	1
R22F	-	80	-7.865	0.791	1	0.845	0.686	NA	0.003267	0	2.505	1.16	0	-0.8	1	1	1
R22C	-	64	-7.865	0.752	1	0.859	0.767	NA	0.000138	0	3.285	1.46	0	-1.24	1	1	1
R22A	-	67	-5.899	0.8	1	0.621	0.671	NA	0.0004476	0	2.645	1.16	0	-1.34	1	1	1
R22G	-	82	-6.882	0.829	1	0.749	0.725	NA	0.0001266	0	3.54	1.46	0	-1.51	1	1	1
R22S	-	66	-5.899	0.779	1	0.827	0.741	NA	0.0004331	0	2.94	1.46	0	-1.47	1	1	1
R22Q	-	62	-3.933	0.646	1	0.729	0.672	NA	0.0588	0	2.74	1.16	0	-1.31	1	1	1
R22K	-	52	-2.949	0.573	1	0.507	0.451	NA	0.6315	0.01	1.835	1.16	0.271943	-1.21	1	0	0
R22E	-	84	-4.916	0.808	1	0.799	0.749	NA	0.001965	0	4.09	1.16	0	-1.33	1	1	1
V23L	-	61	-2.949	0.682	0.999	0.539	0.705	NA	0.05143	0	2.29	1.16	0	-0.76	0	0.5	1
V23P	-	81	-5.899	0.857	1	0.784	0.761	NA	0.0001078	0	3.74	1.16	0	-1.32	1	1	1
V23H	-	69	-6.882	0.842	1	0.706	0.752	NA	0.0003833	0	3.39	1.16	0	-1.55	1	1	1
V23Y	-	36	-4.916	0.837	1	0.746	0.576	NA	0.0469	0.08	1.295	1.16	0	-1.24	1	1	1
V23F	-	47	-4.916	0.796	1	0.84	0.642	NA	0.06406	0.04	1.975	1.16	0	-1.17	1	1	1
V23C	- +c	22	-4.916	0.796	1	0.779	0.714	NA	0.6024	0.01	2.845	1.16	0	-1.31	0	1	1
V23A	- +c	-1	-3.933	0.693	1	0.26	0.348	NA	0.01135	0.17	0.245	1.16	0	-1.53	0	0	0
V23G	-	72	-6.882	0.851	1	0.722	0.733	NA	0.02239	0	3.19	1.16	0	-2.08	1	1	1
V23S	-	56	-5.899	0.858	1	0.769	0.713	NA	0.1231	0	2.295	1.16	0	-1.7	1	1	1
V23Q	-	66	-5.899	0.855	1	0.708	0.726	NA	0.02239	0	3.74	1.16	0	-1.43	1	1	1
V23K	-	77	-5.899	0.859	1	0.714	0.752	NA	4.193e-06	0	3.74	1.16	0	-1.52	1	1	1
V23R	-	74	-6.882	0.849	1	0.687	0.747	NA	2.399e-06	0	3.74	1.16	0	-1.25	1	1	1
V23E	-	73	-5.899	0.861	1	0.818	0.768	NA	2.836e-06	0	3.74	1.16	0	-1.51	1	1	1
V30L	-	44	-2.949	0.684	0.999	0.463	0.384	NA	0.01747	0.1	1.995	1.16	1.33533	-0.71	1	0	1
V30P	-	77	-5.799	0.876	1	0.773	0.669	NA	5.89e-05	0	3.225	1.16	0	-0.95	1	1	1
V30H	-	73	-6.882	0.851	1	0.673	0.7	NA	0.0001751	0	3.775	1.16	0	-1.45	1	1	1
V30Y	-	61	-4.916	0.826	1	0.748	0.567	NA	0.00277	0	2.97	1.16	0	-1.15	1	1	1
V30F	-	65	-4.916	0.79	1	0.782	0.616	NA	0.006637	0	2.55	1.16	0	-0.98	1	1	1
V30C	- +	56	-4.916	0.791	1	0.722	0.658	NA	0.1485	0	3.57	1.46	0	-1.11	1	1	1
V30A	+	62	-3.933	0.707	1	0.485	0.545	NA	0.003253	0.05	2.62	1.16	0	-0.86	1	1	1
V30G	-	74	-6.882	0.837	1	0.74	0.686	NA	0.002598	0	3.775	1.16	0	-1.65	1	1	1
V30S	- +	68	-5.899	0.876	1	0.767	0.667	NA	0.006113	0	3.225	1.16	0	-1.31	1	1	1
V30Q	-	69	-5.899	0.842	1	0.733	0.69	NA	0.0007572	0	3.57	1.16	0	-1.08	1	1	1
V30K	-	78	-5.899	0.854	1	0.725	0.719	NA	1.7e-06	0	3.02	1.16	0	-1.34	1	1	1
V30R	-	75	-6.882	0.856	1	0.645	0.703	NA	5e-07	0	3.425	1.16	0	-0.83	1	1	1
V30E	-	77	-5.899	0.866	1	0.792	0.72	NA	9e-07	0	4.12	1.16	0	-1.21	1	1	1
V38L	-	61	-2.816	0.7	0.995	0.785	0.634	NA	0.0005663	0.03	2.36	1.16	0	-0.69	0	1	1
V38P	-	80	-5.899	0.861	1	0.898	0.732	NA	1.049e-05	0	3.865	1.46	0	-1.5	1	1	1
V38H	-	72	-6.815	0.886	1	0.826	0.699	NA	3.961e-05	0	3.865	1.46	0	-1.6	1	1	1
V38Y	-	72	-4.849	0.875	1	0.89	0.702	NA	0.0001664	0	3.865	1.16	0	-1.27	1	1	1
V38F	-	66	-4.782	0.833	1	0.916	0.711	NA	0.0007821	0	3.515	1.16	0	-1.24	1	1	1
V38C	-	32	-4.849	0.827	1	0.861	0.681	NA	0.03503	0	3.865	2.1	0	-1.43	1	1	1
V38A	-	48	-3.933	0.76	1	0.695	0.637	NA	4.293e-05	0	2.97	1.46	0	-1.67	1	1	1
V38G	-	71	-6.882	0.837	1	0.887	0.694	NA	0.0001797	0	3.865	2.1	0	-2.31	1	1	1
V38S	-	63	-5.832	0.87	1	0.882	0.692	NA	0.0002078	0	3.865	2.1	0	-1.86	1	1	1
V38Q	-	72	-5.899	0.885	1	0.876	0.703	NA	0.0001117	0	3.865	2.1	0	-1.55	1	1	1
V38K	-	80	-5.899	0.904	1	0.887	0.72	NA	2.533e-06	0	3.865	2.1	0	-1.65	1	1	1
V38R	-	78	-6.815	0.888	1	0.863	0.725	NA	1.065e-06	0	3.515	2.1	0	-1.35	1	1	1
V38E	-	77	-5.899	0.912	1	0.902	0.727	NA	1.523e-06	0	3.865	2.1	0	-1.6	1	1	1
Y47L	-	85	-7.713	0.883	0.999	0.879	0.73	NA	3.54e-05	0	3.385	1.16	0	-0.41	1	1	1
Y47P	-	94	-9.749	0.923	1	0.921	0.743	NA	5e-07	0	4.355	1.16	0	-1.35	1	1	1
Y47H	-	86	-4.891	0.799	1	0.865	0.734	NA	0.0001074	0.01	3.55	1.16	0	-1.43	1	1	1
Y47F	+ -	16	-3.706	0.528	0.986	0.793	0.197	NA	0.003021	0.06	1.655	1.16	0	-0.57	1	0	1
Y47C	-	73	-8.731	0.83	1	0.902	0.748	NA	0.000157	0	4.01	1.46	0	-1.21	1	1	1
Y47A	-	80	-8.731	0.904	1	0.812	0.713	NA	1.3e-06	0	3.81	1.16	0	-1.82	1	1	1
Y47G	-	89	-9.716	0.911	1	0.861	0.728	NA	1.53e-05	0	4.355	1.46	0	-2.13	1	1	1
Y47S	-	89	-8.731	0.836	1	0.915	0.74	NA	6.03e-05	0	3.81	1.46	0	-1.64	1	1	1
Y47Q	-	90	-7.813	0.892	1	0.896	0.734	NA	3.07e-05	0	4.355	1.16	0	-1.28	1	1	1
Y47K	-	93	-8.764	0.933	1	0.924	0.749	NA	2e-06	0	4.01	1.16	0	-1.34	1	1	1
Y47R	-	93	-8.764	0.905	1	0.91	0.746	NA	1.8e-06	0	4.01	1.16	0	-1.03	1	1	1
Y47E	-	91	-8.764	0.9	1	0.893	0.748	NA	1.6e-06	0	3.81	1.16	0	-1.33	1	1	1
I48L	- +	-22	-1.712	0.217	0.255	0.306	0.169	0.13446	0.6997	0.65	0.31	1.16	0	-0.38	0	0	0
I48P	-	36	-4.767	0.449	0.988	0.768	0.563	0.39956	0.003364	0.34	0.86	1.16	0	-1.4	0	0.5	1
I48H	- +	-15	-5.358	0.459	0.997	0.333	0.16	0.35842	0.9611	0.49	-0.145	1.16	0	-1.65	0	0	0
I48Y	-	-6	-3.713	0.507	0.988	0.466	0.282	0.35076	0.3113	0.68	0.82	1.16	0	-1.18	0	0	0
I48F	+ -	-11	-3.586	0.449	0.964	0.498	0.466	0.30172	0.552	0.49	0.605	1.16	0	-0.75	0	0	0
I48C	-	-31	-3.75	0.379	0.997	0.565	0.458	0.49083	0.3806	0.15	1.755	1.16	0	-1.62	0	0.5	0
I48A	-	4	-2.893	0.365	0.61	0.225	0.137	0.17574	0.1495	0.96	0.31	1.16	0	-1.73	0	0	0
I48G	-	33	-5.685	0.45	0.885	0.412	0.149	0.31862	0.145	0.5	1.3	1.16	0	-2.05	1	0	0
I48S	-	-32	-4.448	0.535	0.655	0.456	0.211	0.20785	0.5613	0.87	0.08	1.16	0	-1.65	0	0	0
I48Q	-	-16	-4.567	0.494	0.988	0.309	0.151	0.22619	0.9508	0.83	-0.235	1.16	0	-1.33	0	0	0
I48K	-	-3	-4.5	0.805	0.964	0.503	0.378	0.13917	0.7013	0.95	-0.4	1.16	0.153152	-1.46	0	0	0
I48R	- +	11	-4.995	0.307	0.964	0.176	0.192	0.05845	0.6077	0.81	-0.57	1.16	0	-1.12	0	0	0
I48E	-	29	-4.633	0.485	0.964	0.498	0.433	0.21885	0.12	1	0.11	1.16	0	-1.33	0	0	0
P49L	-	66	-9.516	0.766	1	0.878	0.679	NA	0.001562	0	2.425	1.16	0	-0.78	1	1	1
P49H	-	51	-8.498	0.787	1	0.861	0.762	NA	0.04228	0	3.135	1.16	0	-1.64	1	1	1
P49Y	-	73	-9.516	0.875	1	0.881	0.649	NA	0.03125	0	2.72	1.16	0	-1.27	1	1	1
P49F	-	66	-10.501	0.873	1	0.914	0.781	NA	0.004688	0	2.91	1.16	0	-0.91	1	1	1
P49C	-h	63	-9.549	0.814	1	0.883	0.737	NA	0.007557	0	4.105	1.16	0	-1.53	0	1	1
P49A	- +h	56	-7.58	0.644	1	0.685	0.537	NA	0.01657	0.01	2.17	1.16	0	-1.69	0	0.5	1
P49G	-	72	-8.564	0.848	1	0.841	0.723	NA	0.03022	0	3.07	1.16	0	-2.16	1	1	1
P49S	-	65	-7.58	0.666	1	0.86	0.725	NA	0.07295	0.01	2.48	1.16	0	-1.85	0	1	1
P49Q	- +	69	-7.513	0.809	1	0.882	0.773	NA	0.05446	0.02	2.61	1.16	0	-1.52	1	1	1
P49K	-	69	-7.48	0.855	1	0.905	0.76	NA	0.04551	0.04	2.425	1.16	0	-1.49	1	0.5	1
P49R	-	50	-8.331	0.733	1	0.874	0.529	NA	0.01632	0.11	1.585	1.16	0	-1.23	1	0	1
P49E	+	78	-7.546	0.838	1	0.871	0.796	NA	0.01168	0.01	3.07	1.16	0	-1.55	1	1	1
N50L	-	81	-8.861	0.874	1	0.847	0.68	NA	0.002709	0	3.335	1.16	0.661887	0.22	0	1	1
N50P	-	87	-7.876	0.837	1	0.921	0.822	NA	0.01774	0.14	2.665	1.16	0	-0.14	0	1	1
N50H	- +	39	-4.923	0.714	1	0.768	0.532	NA	0.2112	0.06	2.39	1.16	0	-0.79	0	0.5	1
N50Y	- +	79	-7.877	0.81	1	0.897	0.792	NA	0.01816	0.01	3.79	1.16	0	-0.07	0	1	1
N50F	- +	80	-8.861	0.836	1	0.893	0.774	NA	0.004833	0	3.59	1.16	0	0.31	0	1	1
N50C	+	66	-8.86	0.756	1	0.873	0.772	NA	0.02074	0	4.14	1.16	0	-0.4	0	1	1
N50A	-	67	-7.875	0.809	1	0.74	0.718	NA	0.0173	0	3.1	1.16	0	-0.66	0	1	1
N50G	-	73	-5.907	0.804	1	0.836	0.757	NA	0.1297	0.01	3.165	1.16	0	-1.03	0	0.5	1
N50S	+	21	-4.92	0.423	1	0.547	0.433	NA	0.5557	0.4	1.785	1.16	0	-0.62	0	0	0
N50Q	-	71	-5.907	0.801	1	0.838	0.701	NA	0.4693	0.02	2.94	1.16	0	-0.34	0	1	1
N50K	-	81	-5.907	0.779	1	0.885	0.752	NA	0.02735	0	2.595	1.16	0	-0.51	0	1	1
N50R	-	75	-5.907	0.814	1	0.885	0.757	NA	0.01317	0.02	2.435	1.16	0	-0.1	0	1	1
N50E	-	81	-5.907	0.783	1	0.852	0.761	NA	0.02024	0	3.165	1.16	0	-0.33	0	1	1
A53L	-	79	-4.925	0.835	1	0.866	0.703	NA	0.07351	0.05	2.925	1.16	0	-0.23	0	1	1
A53P	-	88	-4.925	0.889	1	0.883	0.703	NA	0.03586	0.08	3.06	1.16	0	-0.24	1	1	1
A53H	-	82	-5.91	0.836	1	0.866	0.742	NA	0.01586	0.01	3.82	1.16	0	-0.88	0	1	1
A53Y	-	85	-5.91	0.853	1	0.897	0.732	NA	0.002707	0	4.08	1.16	0	-0.55	1	1	1
A53F	-	84	-5.91	0.859	1	0.904	0.734	NA	0.01909	0	3.82	1.16	0	-0.26	1	1	1
A53C	-	62	-3.94	0.786	1	0.883	0.708	NA	0.02197	0	4.28	1.16	0	-0.73	0	1	1
A53G	-	58	-3.94	0.73	1	0.664	0.418	NA	0.1726	0.01	1.75	1.16	0	-1.2	0	0	1
A53S	-	63	-2.955	0.579	1	0.814	0.616	NA	0.0844	0.02	2.81	1.16	0	-0.7	0	1	1
A53Q	-	79	-4.925	0.776	1	0.873	0.723	NA	0.04509	0.01	3.655	1.16	0	-0.52	0	1	1
A53K	-	80	-4.925	0.8	1	0.9	0.756	NA	0.0061	0.03	3.305	1.16	0	-0.63	0	1	1
A53R	-	82	-4.925	0.821	1	0.856	0.689	NA	0.001671	0.05	3.015	1.16	0	-0.31	0	1	1
A53E	-	86	-4.925	0.817	1	0.881	0.76	NA	0.001549	0.01	3.82	1.16	0	-0.64	0	1	1
Q54L	-	58	-6.62	0.69	1	0.705	0.606	0.26998	0.06457	0	1.38	1.16	1.51546	-0.03	1	0.5	1
Q54P	-	73	-5.702	0.767	1	0.894	0.726	0.38564	0.0003704	0	1.775	1.16	0	-0.86	1	0.5	1
Q54H	-	41	-4.652	0.541	1	0.557	0.674	0.30472	0.2198	0	1.685	1.16	0	-1.1	1	1	1
Q54Y	-	48	-5.704	0.609	1	0.694	0.7	0.43885	0.008286	0	2.38	1.16	0	-0.47	1	1	1
Q54F	-	58	-7.605	0.675	1	0.746	0.709	0.51312	0.02631	0	2.58	1.16	0	-0.18	1	1	1
Q54C	-	36	-7.605	0.585	1	0.742	0.707	0.63722	0.007069	0	2.925	1.16	0	-0.76	1	1	1
Q54A	+ -	22	-5.635	0.664	1	0.446	0.355	0.20684	0.02048	0.09	0.58	1.16	0.342204	-0.89	1	0	0
Q54G	-	56	-6.62	0.693	1	0.606	0.692	0.30846	0.02969	0.04	0.605	1.16	0	-1.31	1	0.5	1
Q54S	-	7	-4.717	0.652	1	0.584	0.424	0.2052	0.116	0.03	0.42	1.16	0	-0.97	1	0	0
Q54K	-	43	-3.591	0.508	1	0.663	0.434	0.08788	0.9999	0.12	0.22	1.16	0.0917165	-0.83	0	0	0
Q54R	-	13	-3.397	0.098	1	0.118	0.252	0.07013	1	1	-1.355	1.16	0	-0.57	0	0	0
Q54E	-	60	-2.816	0.38	0.999	0.689	0.7	0.16912	0.03866	0.03	1.61	1.16	0	-0.82	0	0.5	1
L56P	-	75	-6.895	0.936	1	0.914	0.811	NA	8.537e-05	0	3.455	1.16	0	-0.8	1	1	1
L56H	-	75	-6.895	0.865	1	0.887	0.789	NA	0.0006043	0.01	3.915	1.16	0	-1.18	1	1	1
L56Y	-	66	-4.925	0.87	1	0.897	0.745	NA	0.001458	0.01	3.635	1.16	0	-0.83	1	1	1
L56F	-	36	-3.94	0.703	1	0.841	0.628	NA	0.09572	0.01	2.86	1.16	0	-0.57	1	1	1
L56C	-	36	-4.925	0.877	1	0.87	0.711	NA	0.005658	0	4.605	1.16	0	-1.14	1	1	1
L56A	-	48	-4.925	0.884	1	0.747	0.623	NA	0.0161	0.04	3.255	1.16	0	-1.2	1	1	1
L56G	-	71	-7.88	0.89	1	0.807	0.73	NA	0.004636	0.01	3.455	1.16	0	-1.29	1	1	1
L56S	-	68	-5.91	0.831	1	0.88	0.734	NA	0.01273	0.06	3.51	1.16	0	-1.09	1	1	1
L56Q	-	69	-5.91	0.867	1	0.896	0.717	NA	0.006256	0.01	3.71	1.16	0	-0.91	1	1	1
L56K	-	80	-5.91	0.892	1	0.895	0.797	NA	8.684e-06	0	3.57	1.16	0	-1.1	1	1	1
L56R	-	72	-5.91	0.92	1	0.931	0.848	NA	3.4e-06	0	3.365	1.16	0	-0.75	1	1	1
L56E	-	73	-6.895	0.893	1	0.853	0.771	NA	5.861e-06	0	3.805	1.16	0	-1.09	1	1	1
A57L	-	47	-3.425	0.482	0.993	0.585	0.466	0.24197	0.7377	0.28	1.715	1.16	0	-0.12	0	0.5	1
A57P	-	62	-4.025	0.628	0.999	0.822	0.669	0.35145	0.00408	0.2	1.75	1.16	0	0.07	0	1	1
A57H	-	41	-4.943	0.455	1	0.624	0.673	0.33029	0.7338	0.17	2.03	1.16	0	-0.61	0	1	1
A57Y	-	37	-4.543	0.527	1	0.683	0.603	0.42314	0.08784	0.18	2.52	1.16	0	-0.51	0	1	1
A57F	-	49	-4.543	0.46	1	0.689	0.616	0.44525	0.3323	0.13	2.095	1.16	0	-0.21	0	1	1
A57C	- +	19	-3.14	0.375	1	0.74	0.568	0.54124	0.1373	0.05	3.07	1.16	0	-0.5	0	1	1
A57G	+ -	29	-3.273	0.355	0.852	0.431	0.232	0.25413	0.2562	0.25	1.825	1.16	0.480606	-0.65	0	0	0
A57S	- +	-61	-2.421	0.227	0.879	0.409	0.192	0.16381	0.5985	0.56	0.755	1.16	0	-0.31	0	0	0
A57Q	-	37	-3.991	0.413	1	0.568	0.461	0.19016	0.8921	0.42	1.625	1.16	0	-0.2	0	1	1
A57K	-	-12	-3.991	0.322	0.998	0.415	0.199	0.06431	0.9786	0.93	0.525	1.16	0	-0.34	0	0	0
A57R	-	-27	-4.258	0.355	0.999	0.317	0.19	0.15623	0.9172	0.82	-0.675	1.16	0	-0.11	0	0	0
A57E	-	56	-3.991	0.457	0.998	0.746	0.532	0.15595	0.1075	0.56	2.375	1.16	0	-0.34	0	0.5	1
G65L	-	75	-9.855	0.894	1	0.828	0.501	NA	0.03155	0.04	2.7	1.16	0	-0.94	1	0.5	1
G65P	-	91	-7.884	0.907	1	0.906	0.699	NA	0.006438	0	2.7	1.16	0	-1.47	1	1	1
G65H	-	88	-7.884	0.922	1	0.853	0.703	NA	0.000373	0	2.7	1.16	0	-1.6	1	1	1
G65Y	-	83	-8.87	0.94	1	0.878	0.7	NA	0.002266	0	2.7	1.16	0	-1.24	1	1	1
G65F	-	81	-8.87	0.911	1	0.883	0.725	NA	0.02947	0.01	2.7	1.16	0	-1.03	1	1	1
G65C	-	72	-8.87	0.916	1	0.876	0.706	NA	0.05159	0	2.7	1.16	0	-1.39	1	1	1
G65A	-	64	-5.913	0.84	1	0.468	0.255	NA	0.06399	0.14	2.7	1.16	0	-1.63	1	0	1
G65S	-	76	-5.913	0.823	1	0.796	0.629	NA	0.703	0	2.7	1.16	0	-1.61	1	1	1
G65Q	-	83	-7.884	0.917	1	0.863	0.696	NA	0.004231	0.01	2.7	1.16	0	-1.42	1	1	1
G65K	-	91	-7.884	0.926	1	0.879	0.732	NA	3.213e-06	0	2.7	1.16	0	-1.59	1	1	1
G65R	-	90	-7.884	0.921	1	0.868	0.76	NA	1.312e-06	0	2.7	1.16	0	-1.31	1	1	1
G65E	-	89	-7.884	0.891	1	0.853	0.728	NA	1.279e-06	0	2.7	1.16	0	-1.39	1	1	1
A75L	+s	46	-4.761	0.711	1	0.58	0.472	0.38959	0.5736	0.15	2.685	1.16	0	-0.17	0	0	0
A75P	+s	63	-4.428	0.844	1	0.814	0.737	0.41244	0.03528	0.13	2.685	1.16	1.34498	-0.89	0	0	1
A75H	+s	24	-5.247	0.729	1	0.514	0.457	0.56986	0.001337	0.11	2.685	1.16	0	-1.07	0	0	1
A75Y	+s	58	-5.413	0.681	1	0.415	0.174	0.61838	0.375	0.66	2.685	1.16	0.990551	-0.69	1	0	0
A75F	+s	65	-5.413	0.646	1	0.278	0.177	0.58236	0.9932	1	2.685	1.16	0	-0.44	1	0	0
A75C	+s	23	-3.775	0.644	1	0.712	0.476	0.50874	0.8398	0.06	2.685	1.16	0	-0.86	0	1	1
A75G	+s	-39	-2.275	0.205	0.843	0.344	0.168	0.06501	0.4931	0.16	2.34	1.16	0	-1.62	0	0	0
A75S	+s	12	-2.457	0.458	1	0.43	0.177	0.18055	0.7359	0.23	2.685	1.16	0	-0.81	0	0	0
A75Q	+s	44	-4.428	0.671	1	0.579	0.484	0.41687	0.2087	0.05	2.685	1.16	0.201486	-0.88	0	0.5	0
A75K	+s	59	-4.428	0.788	1	0.67	0.714	0.36475	1.811e-05	0.05	2.685	1.16	0	-1.14	0	0.5	1
A75R	+s	52	-4.428	0.78	1	0.702	0.723	0.42079	1.33e-05	0.06	2.685	1.16	1.31982	-0.6	0	1	1
A75E	+s	54	-4.428	0.732	1	0.725	0.572	0.34082	1.21e-05	0.05	2.685	1.16	0	-0.84	0	0	1
D88L	+s	-55	-2.237	0.674	0.04	0.232	0.168	0.3274	0.3204	0.49	1.61	1.16	0.545471	-0.11	0	0	0
D88P	+s	-17	-1.27	0.536	0.279	0.613	0.479	0.37643	0.0178	0.28	1.61	1.16	0	-0.85	0	0.5	1
D88H	+s	-73	-0.07	0.457	0.001	0.18	0.211	0.38683	0.9136	0.33	1.06	1.16	0	-0.92	0	0	0
D88Y	+s	-22	-1.54	0.533	0.483	0.35	0.148	0.50159	0.4677	0.59	1.61	1.16	0.845081	-0.51	0	0	0
D88F	+s	-52	-2.248	0.566	0.483	0.359	0.139	0.5326	0.5727	0.44	1.61	1.16	0.598934	-0.04	1	0	0
D88C	+s	-61	-2.063	0.437	0.909	0.407	0.145	0.61444	0.3749	0.11	1.61	1.16	0	-0.76	1	0.5	0
D88A	+s	-79	0.033	0.433	0.001	0.169	0.205	0.06035	0.1777	0.9	0.635	1.16	0.507123	-0.67	0	0	0
D88G	+s	-70	-0.017	0.57	0	0.312	0.143	0.2553	0.4771	0.45	0.165	1.16	0.0953166	-0.99	0	0	0
D88S	+s	-94	0.773	0.491	0.003	0.256	0.158	0.18261	0.9117	0.81	0.715	1.16	0.564403	-0.72	0	0	0
D88Q	+s	-89	0.103	0.529	0.16	0.213	0.176	0.23373	0.9773	0.66	1.265	1.16	0.757391	-0.66	0	0	0
D88K	+s	-88	0.272	0.489	0.003	0.305	0.153	0.20302	0.7934	0.8	1.61	1.16	0.469264	-0.98	0	0	0
D88R	+s	-72	0.055	0.283	0.003	0.148	0.208	0.28786	0.5938	0.69	0.915	1.16	0	-0.37	0	0	0
D88E	+s	-95	0.192	0.251	0.008	0.163	0.215	0.13992	0.3786	1	1.265	1.16	0.270482	-0.62	0	0	0
V95L	+ -	-59	-0.936	0.247	0.01	0.1	0.2	0.17284	0.5987	1	1.15	1.16	0	-1.02	0	0	0
V95P	+s	85	-3.865	0.645	0.994	0.68	0.711	0.46535	7.626e-05	0	2.305	1.16	0	-1.99	1	0.5	1
V95H	+s	76	-4.376	0.642	0.998	0.384	0.357	0.53998	0.0002721	0	2.305	1.16	0	-2.12	1	1	1
V95Y	+s	71	-3.176	0.588	0.994	0.436	0.259	0.47139	0.006044	0	2.305	1.16	0	-1.68	1	0	0
V95F	+s	45	-2.917	0.587	0.964	0.459	0.237	0.37792	0.2288	0.3	2.305	1.16	0	-1.61	1	0	0
V95C	+ws	45	-2.765	0.556	0.998	0.557	0.59	0.48954	0.01503	0	2.305	1.16	0	-1.77	1	1	1
V95A	+s	7	-1.477	0.323	0.112	0.263	0.169	0.18201	0.0085	0.09	1.61	1.16	0	-1.87	0	0	0
V95G	+s	72	-4.321	0.55	0.885	0.437	0.372	0.33787	0.001918	0	2.305	1.16	0	-2.77	1	0	0
V95S	+ws	48	-2.631	0.435	0.23	0.379	0.156	0.23292	0.00675	0	1.755	1.16	0	-2.13	1	0	0
V95Q	+s	75	-3.451	0.669	0.994	0.342	0.164	0.40686	0.006709	0.04	2.305	1.16	0	-1.89	1	1	1
V95K	+s	82	-3.487	0.736	0.982	0.475	0.484	0.34227	3.859e-06	0	2.305	1.16	0	-2.17	1	1	1
V95R	+s	74	-4.086	0.666	0.982	0.442	0.407	0.39123	2.066e-06	0	2.305	1.16	0	-1.68	1	0.5	1
V95E	+s	77	-3.718	0.747	0.982	0.641	0.726	0.36447	2.417e-06	0	2.305	1.16	0	-1.93	1	1	1
V96L	+s	-43	-0.537	0.215	0	0.095	0.199	0.06123	0.8222	1	0.345	1.16	0.582281	-1.69	0	0	0
V96P	+s	85	-5.531	0.811	0.801	0.725	0.714	0.6179	3.96e-05	0	0.345	1.16	0	-2.3	1	1	1
V96H	+	69	-5.623	0.795	0.801	0.444	0.539	0.66073	0.0002001	0	0.345	1.16	0	-2.41	1	1	1
V96Y	+ws	72	-3.697	0.789	0.157	0.487	0.425	0.49406	0.00216	0.01	0.345	1.16	0	-2.09	1	0	1
V96F	+s	44	-2.783	0.755	0.003	0.563	0.467	0.31057	0.07879	0.03	0	1.16	0	-2.05	1	0	0
V96C	+s	15	-3.697	0.76	0.801	0.595	0.648	0.56464	0.003038	0.01	0.345	1.16	0	-2.1	1	1	1
V96A	+ws	44	-3.62	0.532	0.032	0.323	0.357	0.28623	0.002796	0	0.345	1.16	0	-2.25	0	0	1
V96G	+s	76	-6.495	0.737	0.274	0.517	0.706	0.55767	0.0003542	0	0.345	1.16	0	-2.96	1	1	1
V96S	+ws	59	-4.65	0.772	0.274	0.505	0.622	0.42322	0.001235	0	0.345	1.16	0	-2.48	1	0	1
V96Q	+s	79	-5.347	0.799	0.801	0.405	0.379	0.54715	0.002368	0.02	0.345	1.16	0	-2.26	1	1	1
V96K	+s	84	-5.383	0.808	0.274	0.534	0.76	0.50381	3.1e-06	0	0.345	1.16	0	-2.38	1	1	1
V96R	+s	82	-5.459	0.799	0.569	0.506	0.732	0.53366	1.4e-06	0	0.345	1.16	0	-2.04	1	1	1
V96E	+s	81	-5.452	0.825	0.535	0.699	0.768	0.53884	1.8e-06	0	0.345	1.16	0	-2.28	1	1	1
G187L	-ws	77	-9.861	0.949	1	0.821	0.697	NA	0.05719	0.01	3.225	1.16	0	-0.38	1	1	1
G187P	+s	77	-7.889	0.939	1	0.876	0.71	NA	0.07093	0.1	2.675	1.16	0	-1.11	1	1	1
G187H	-	75	-7.889	0.932	1	0.827	0.712	NA	0.05805	0	3.1	1.16	0	-1.45	1	1	1
G187Y	-	81	-8.875	0.947	1	0.861	0.764	NA	0.05148	0	3.85	1.16	0	-0.79	1	1	1
G187F	-	80	-8.875	0.942	1	0.869	0.766	NA	0.07892	0	4.195	1.16	0	-0.57	1	1	1
G187C	-	38	-8.875	0.937	1	0.846	0.708	NA	0.6595	0	3.3	1.16	0	-1.12	1	1	1
G187A	+s	56	-5.917	0.905	1	0.581	0.474	NA	0.2171	0.2	2.495	1.16	0	-1.13	1	1	1
G187S	+ -sh	60	-5.917	0.881	1	0.749	0.634	NA	0.9983	0.16	2.55	1.16	0	-1.34	1	1	1
G187Q	-	74	-7.889	0.933	1	0.839	0.757	NA	0.1142	0	3.39	1.16	0	-1.14	1	1	1
G187K	-	88	-7.889	0.941	1	0.857	0.793	NA	0.0006817	0.01	3.85	1.16	0	-1.48	1	1	1
G187R	-	83	-7.889	0.923	1	0.836	0.795	NA	0.0001496	0	3.155	1.16	0	-0.87	1	1	1
G187E	-	70	-7.889	0.923	1	0.824	0.722	NA	0.0003479	0.05	2.875	1.16	0	-0.94	1	0.5	1
S191L	+ -sh	50	-4.994	0.653	0.996	0.385	0.14	NA	0.4756	0.41	1.11	1.16	1.10303	-0.24	1	0	0
S191P	-s	48	-4.322	0.889	0.999	0.707	0.488	NA	0.01522	0.29	1.705	1.16	0	-0.89	0	1	1
S191H	+s	1	-4.303	0.774	1	0.338	0.139	NA	0.8893	0.22	1.45	1.16	0	-1.11	1	0	0
S191Y	+s	46	-4.842	0.833	1	0.444	0.197	NA	0.5379	0.26	1.575	1.16	2.93784	-0.53	1	0	0
S191F	+s	45	-4.908	0.77	1	0.446	0.174	NA	0.6977	0.23	1.5	1.16	3.26441	-0.34	1	0	0
S191C	+s	44	-4.078	0.734	1	0.485	0.333	NA	0.6792	0.08	2.805	1.16	0	-0.87	1	1	1
S191A	+s	10	-2.087	0.408	0.715	0.164	0.222	NA	0.1674	0.85	1.18	1.16	0	-1.05	0	0	0
S191G	+s	65	-3.276	0.577	0.996	0.244	0.163	NA	0.4481	0.4	1.885	1.16	0	-1.42	1	0.5	0
S191Q	+s	43	-3.383	0.775	0.999	0.357	0.152	NA	0.862	0.59	1.91	1.16	1.35725	-0.9	1	0	0
S191K	-ws	61	-3.45	0.767	0.998	0.359	0.329	NA	0.7814	0.99	1.765	1.16	0	-1.19	0	0	0
S191R	- +s	55	-4.256	0.763	0.998	0.447	0.358	NA	0.6068	0.61	1.705	1.16	0	-0.66	1	0	0
S191E	+s	63	-3.45	0.771	0.998	0.482	0.396	NA	0.2125	1	1.94	1.16	0.843391	-0.68	1	0.5	1
S193L	+s	48	-4.983	0.471	0.996	0.343	0.138	0.35039	0.421	0.3	1.615	1.16	0.691891	0.12	1	0	0
S193P	+s	43	-3.731	0.554	0.999	0.535	0.446	0.38757	0.2282	0.41	1.25	1.16	0.157816	-0.93	1	0	0
S193H	+s	7	-4.197	0.532	1	0.365	0.365	0.53448	0.814	0.13	1.745	1.16	0	-1	1	1	1
S193Y	+s	45	-5.083	0.628	1	0.444	0.409	0.57787	0.3993	0.03	1.695	1.16	1.65989	-0.46	1	1	1
S193F	+s	44	-5.117	0.582	1	0.454	0.434	0.54219	0.4375	0.04	1.695	1.16	0.78555	-0.2	1	1	1
S193C	+s	12	-4.031	0.502	1	0.409	0.346	0.48135	0.9652	0.04	2	1.16	0	-0.75	1	0.5	1
S193A	+s	-22	-1.792	0.215	0.52	0.11	0.227	0.06198	0.4528	0.88	0.63	1.16	0	-1.03	0	0	0
S193G	+s	34	-3.144	0.383	0.988	0.189	0.258	0.23971	0.7142	0.41	1.54	1.16	0	-1.53	1	0	0
S193Q	+s	33	-3.211	0.522	0.999	0.312	0.147	0.37995	0.8964	0.49	1.925	1.16	0	-0.92	1	0	0
S193K	+s	48	-3.278	0.604	0.998	0.426	0.386	0.32562	0.4174	0.76	2.55	1.16	0	-1.12	1	0.5	1
S193R	+s	38	-4.097	0.635	0.999	0.433	0.404	0.38165	0.2525	0.58	1.655	1.16	1.56251	-0.55	1	1	1
S193E	+s	38	-3.078	0.414	0.998	0.41	0.148	0.31724	0.293	0.84	1.51	1.16	0	-0.71	1	0	0
R197L	+s	90	-6.903	0.92	1	0.894	0.737	NA	0.06925	0.01	3.625	1.16	1.39405	-0.35	1	1	1
R197P	+ -ws	94	-6.903	0.96	1	0.86	0.743	NA	1.994e-05	0	3.97	1.16	0	-1.22	1	1	1
R197H	+s	87	-4.931	0.864	1	0.792	0.732	NA	0.03589	0	3.97	1.16	0	-1.34	1	1	1
R197Y	+s	90	-6.903	0.923	1	0.857	0.729	NA	0.002964	0	3.97	1.16	2.72512	-0.79	1	1	1
R197F	+s	91	-7.889	0.926	1	0.853	0.729	NA	0.01047	0	3.515	1.16	2.39666	-0.74	1	1	1
R197C	+s	81	-7.889	0.923	1	0.84	0.731	NA	0.000727	0	4.315	1.16	0	-1.11	1	1	1
R197A	+s	84	-5.917	0.925	1	0.678	0.703	NA	0.001643	0	3.97	1.16	0.503195	-1.46	1	1	1
R197G	+ -ws	90	-6.903	0.925	1	0.761	0.718	NA	0.0002806	0	3.97	1.16	0	-1.81	1	1	1
R197S	+s	86	-5.917	0.917	1	0.826	0.728	NA	0.001297	0.01	4.315	1.16	0	-1.28	1	1	1
R197Q	+s	85	-3.944	0.866	1	0.816	0.725	NA	0.08388	0.02	3.97	1.16	0.991519	-1.31	1	1	1
R197K	+s	78	-2.958	0.816	1	0.643	0.525	NA	0.9792	0.14	2.965	1.16	0.210647	-1.38	1	0.5	1
R197E	+s	91	-4.931	0.908	1	0.797	0.747	NA	0.00165	0	3.97	1.16	0	-1.15	1	1	1
G218L	+ -h	38	-9.775	0.895	1	0.784	0.619	NA	0.1861	0.18	2.695	1.16	0	0.28	1	1	1
G218P	-	56	-7.829	0.882	1	0.883	0.653	NA	0.04823	0.09	2.495	1.16	0	-0.55	1	1	1
G218H	-	43	-7.817	0.857	1	0.783	0.638	NA	0.4978	0.11	3.135	1.16	0	-0.96	1	1	1
G218Y	-	27	-8.749	0.89	1	0.847	0.708	NA	0.1662	0.15	3.045	1.16	0	-0.27	1	1	1
G218F	-	49	-8.812	0.874	1	0.83	0.663	NA	0.363	0.14	3.045	1.16	0	-0.1	1	1	1
G218C	+	21	-8.812	0.872	1	0.842	0.523	NA	0.485	0.11	2.33	1.16	0	-0.56	1	0.5	1
G218A	+	31	-5.821	0.801	1	0.554	0.442	NA	0.2084	0.32	1.8	1.16	0	-0.35	1	0	1
G218S	+	33	-5.862	0.686	1	0.619	0.444	NA	1	0.34	1.78	1.16	0	-0.76	1	0	0
G218Q	-	44	-7.804	0.868	1	0.76	0.632	NA	0.6954	0.16	2.79	1.16	0	-0.55	1	1	1
G218K	-	72	-7.796	0.888	1	0.839	0.707	NA	0.2178	0.22	2.84	1.16	0	-0.84	1	0.5	1
G218R	-	67	-7.775	0.879	1	0.837	0.721	NA	0.09574	0.2	2.74	1.16	0	-0.32	1	1	1
G218E	-	58	-7.812	0.85	1	0.806	0.619	NA	0.1247	0.39	2.35	1.16	0	-0.46	1	1	1
W220L	+s	72	-12.892	0.868	1	0.39	0.345	NA	0.7412	0.7	1.3	1.16	0	-0.33	1	0	1
W220P	+ -ws	83	-14.875	0.94	1	0.779	0.696	NA	0.2055	0.34	1.515	1.16	0	-0.95	1	1	1
W220H	+s	74	-12.892	0.879	1	0.467	0.427	NA	0.4586	0.37	1.805	1.16	0	-1	1	0.5	1
W220Y	+ws	66	-8.925	0.778	1	0.304	0.148	NA	0.7628	1	0.735	1.16	0.328579	-0.64	1	0	0
W220F	+s	66	-9.917	0.679	1	0.171	0.202	NA	0.9996	0.86	0.45	1.16	0	-0.88	1	0	0
W220C	+s	68	-12.892	0.917	1	0.702	0.711	NA	0.7803	0.16	2.93	1.16	0	-0.89	1	1	1
W220A	+s	74	-13.883	0.923	1	0.38	0.366	NA	0.2319	0.35	1.755	1.16	0	-1.1	1	0.5	1
W220G	+s	81	-12.892	0.903	1	0.513	0.627	NA	0.452	0.23	1.71	1.16	1.70267	-1.42	1	0.5	1
W220S	+s	77	-13.883	0.902	1	0.544	0.474	NA	0.67	0.48	1.61	1.16	0	-0.89	1	0.5	1
W220Q	+s	72	-12.892	0.876	1	0.471	0.485	NA	0.8568	0.2	2.305	1.16	0	-1	1	1	1
W220K	-ws	83	-13.883	0.897	1	0.594	0.662	NA	0.03622	0.22	2.475	1.16	0	-1.14	1	1	1
W220R	+ -s	82	-13.883	0.897	1	0.64	0.642	NA	0.01383	0.29	2.475	1.16	0	-0.87	1	1	1
W220E	+s	77	-13.883	0.917	1	0.587	0.619	NA	0.02293	0.22	2.38	1.16	0	-0.9	1	1	1
G225L	-	79	-9.614	0.928	1	0.847	0.739	NA	0.02485	0	3.8	1.16	0	0.12	1	1	1
G225P	-	87	-7.698	0.916	1	0.906	0.797	NA	0.00314	0	3.8	1.16	0	-0.71	1	1	1
G225H	-	72	-7.731	0.909	1	0.862	0.763	NA	0.02755	0.06	3.6	1.16	0	-0.91	1	1	1
G225Y	-	83	-8.69	0.931	1	0.881	0.763	NA	0.001635	0.01	3.8	1.16	0	-0.49	1	1	1
G225F	-	80	-8.69	0.927	1	0.875	0.752	NA	0.01331	0	4.15	1.16	0	-0.24	1	1	1
G225C	-	65	-8.623	0.923	1	0.906	0.758	NA	0.009255	0	3.455	1.16	0	-0.6	1	1	1
G225A	+	17	-5.615	0.868	0.995	0.587	0.422	NA	0.08602	0.2	1.475	1.16	0	-0.43	1	0	0
G225S	+ -h	48	-5.714	0.875	0.999	0.779	0.546	NA	0.7033	0.1	2.905	1.16	0	-0.77	1	1	1
G225Q	-	71	-7.698	0.926	1	0.854	0.74	NA	0.1388	0.01	3.8	1.16	0	-0.61	1	1	1
G225K	-	83	-7.698	0.929	1	0.884	0.704	NA	0.02035	0.05	3.8	1.16	0	-0.78	1	1	1
G225R	-	82	-7.698	0.907	1	0.89	0.794	NA	0.004325	0.03	4.15	1.16	0	-0.48	1	1	1
G225E	-	75	-7.698	0.91	1	0.851	0.702	NA	0.006473	0.01	3.345	1.16	0	-0.69	1	1	1
L243P	-	73	-5.642	0.939	1	0.922	0.781	0.67126	5.01e-05	0.01	3.045	1.16	0	-1.54	1	1	1
L243H	-	55	-5.812	0.881	1	0.766	0.726	0.58994	0.0002975	0.01	3.045	1.16	0	-1.54	1	1	1
L243Y	-	2	-3.835	0.887	1	0.75	0.197	0.30351	0.018	0.1	1.725	1.16	0	-1.24	1	0	1
L243F	+ -	17	-3.049	0.269	0.998	0.124	0.228	0.08134	0.8399	1	-0.025	1.16	0	-0.97	1	0	0
L243C	+	-8	-3.934	0.896	1	0.827	0.576	0.66275	0.07711	0.01	1.945	1.16	0	-1.53	1	1	1
L243A	+ -	-4	-3.565	0.918	0.852	0.63	0.489	0.38654	0.002279	0.05	1.63	1.16	0	-2.14	1	0	1
L243G	-	61	-6.498	0.933	0.996	0.746	0.704	0.63203	0.009744	0.01	3.045	1.16	0	-2.26	1	1	1
L243S	-	41	-4.822	0.876	0.993	0.776	0.723	0.49847	0.05461	0.04	2.495	1.16	0	-1.68	1	0.5	1
L243Q	-	40	-4.924	0.882	1	0.792	0.727	0.5809	0.01292	0.01	2	1.16	0	-1.56	1	0.5	1
L243K	-	70	-4.924	0.935	0.998	0.851	0.755	0.58107	3.7e-06	0.01	3.045	1.16	0	-1.63	1	1	1
L243R	-	67	-5.16	0.928	1	0.936	0.813	0.5876	2.3e-06	0.01	3.045	1.16	0	-1.45	1	1	1
L243E	-	68	-5.609	0.906	0.998	0.845	0.753	0.61566	3.2e-06	0.01	3.045	1.16	0	-1.61	1	1	1
A245L	+s	61	-4.735	0.909	0.999	0.811	0.638	NA	0.2117	0.17	2.115	1.16	0	-0.26	0	1	1
A245P	-	75	-4.421	0.942	1	0.901	0.752	NA	0.01878	0.04	2.94	1.16	0	-1.15	0	1	1
A245H	+s	32	-5.252	0.92	1	0.76	0.448	NA	0.2257	0.21	2.3	1.16	0	-1.2	1	1	1
A245Y	+s	44	-5.412	0.935	1	0.788	0.263	NA	0.1357	0.39	1.91	1.16	0	-0.76	1	1	1
A245F	+s	28	-5.416	0.912	1	0.777	0.224	NA	0.4208	0.19	1.68	1.16	0	-0.61	1	0	1
A245C	+	-41	-3.766	0.869	1	0.779	0.205	NA	0.6463	0.18	1.875	1.16	0	-0.95	0	0	0
A245G	+	-59	-2.402	0.777	0.556	0.474	0.176	NA	0.9068	0.42	1.075	1.16	0	-1.74	1	0	0
A245S	+	-12	-2.45	0.748	0.999	0.504	0.204	NA	0.9963	0.36	1.5	1.16	0	-1.07	0	0	0
A245Q	+s	34	-4.41	0.91	1	0.755	0.617	NA	0.5628	0.06	2.545	1.16	0	-1.03	1	1	1
A245K	-	66	-4.415	0.905	1	0.882	0.761	NA	0.007112	0.06	3.745	1.16	0	-1.32	1	1	1
A245R	-	60	-4.419	0.917	1	0.876	0.76	NA	0.001708	0.07	3.745	1.16	0	-0.88	1	1	1
A245E	+s	66	-4.398	0.908	1	0.857	0.643	NA	0.004409	0.06	2.545	1.16	0	-1.05	1	0.5	1
D247L	-	95	-9.884	0.943	1	0.889	0.765	NA	0.002076	0	3.96	1.16	0	0.4	1	1	1
D247P	-	96	-6.919	0.922	1	0.925	0.773	NA	5.46e-05	0	4.305	1.16	0	-0.84	1	1	1
D247H	+ -sh	94	-6.92	0.913	1	0.876	0.767	NA	0.01987	0	3.96	1.16	0	-0.78	1	1	1
D247Y	-	95	-8.896	0.929	1	0.935	0.838	NA	0.01064	0	3.615	1.16	0	-0.18	1	1	1
D247F	-	95	-8.896	0.928	1	0.925	0.777	NA	0.006081	0.03	3.96	1.16	0	0.08	1	1	1
D247C	-	92	-8.896	0.926	1	0.905	0.778	NA	0.02703	0.03	4.305	1.16	0	-0.76	1	1	1
D247A	-	93	-7.908	0.928	1	0.855	0.757	NA	0.0006551	0.01	4.305	1.16	0.411182	-1.13	1	1	1
D247G	-	93	-6.92	0.934	1	0.885	0.627	NA	0.008317	0.03	3.41	1.16	0	-1.8	1	1	1
D247S	-	91	-5.93	0.924	1	0.911	0.761	NA	0.0386	0.03	3.5	1.16	0	-0.87	1	1	1
D247Q	-	93	-5.931	0.917	1	0.9	0.775	NA	0.007209	0.01	4.305	1.16	0	-0.83	1	1	1
D247K	-	96	-6.92	0.927	1	0.934	0.829	NA	0.005049	0	4.305	1.16	0	-0.91	1	1	1
D247R	-	96	-7.908	0.93	1	0.926	0.77	NA	0.00362	0	4.305	1.16	0	-0.5	1	1	1
D247E	-	90	-3.954	0.858	1	0.822	0.605	NA	0.0004152	0	3.755	1.16	0	-0.74	1	0.5	1
Q248L	+s	39	-6.898	0.784	1	0.55	0.263	NA	0.6933	0.4	0.465	1.16	0.0872526	0.34	1	0	0
Q248P	+s	62	-5.9	0.914	1	0.869	0.676	NA	0.08963	0.29	1.735	1.16	1.84512	-0.72	1	0	1
Q248H	+s	-6	-4.912	0.695	1	0.532	0.24	NA	0.7737	0.17	1.67	1.16	0	-0.71	0	0	0
Q248Y	+s	36	-5.91	0.85	1	0.643	0.257	NA	0.4629	0.15	1.425	1.16	0.83343	-0.2	1	0	0
Q248F	+s	48	-7.876	0.835	1	0.672	0.387	NA	0.6749	0.13	1.555	1.16	0.530791	-0.11	1	0.5	1
Q248C	+s	38	-7.887	0.822	1	0.751	0.647	NA	0.7919	0.07	3.055	1.16	0	-0.48	1	1	1
Q248A	+s	35	-5.9	0.778	0.999	0.42	0.123	NA	0.3656	0.78	1.21	1.16	0.239973	-0.48	1	0	0
Q248G	+s	44	-6.888	0.868	1	0.635	0.661	NA	0.4624	0.4	2.25	1.16	0	-1.31	1	0.5	1
Q248S	+s	19	-4.911	0.847	0.999	0.586	0.22	NA	0.8044	0.77	1.37	1.16	0.650083	-0.58	1	0	0
Q248K	+s	71	-3.923	0.84	0.999	0.756	0.618	NA	0.4246	0.9	1.81	1.16	0.925655	-0.69	0	0.5	1
Q248R	+s	63	-3.933	0.842	1	0.69	0.407	NA	0.2861	0.55	1.225	1.16	3.37484	-0.45	0	0.5	1
Q248E	+	-34	-2.904	0.702	0.966	0.429	0.133	NA	0.5098	1	0.725	1.16	0	-0.54	0	0	0
A250L	-	71	-4.942	0.915	1	0.909	0.613	NA	0.04302	0.07	3.27	1.16	0	-0.38	0	1	1
A250P	-	84	-4.943	0.942	1	0.924	0.757	NA	0.0008036	0	4.31	1.16	0	-1.07	1	1	1
A250H	-	72	-5.931	0.909	1	0.903	0.741	NA	0.0001495	0	4.31	1.16	0	-1.15	1	1	1
A250Y	-	76	-5.93	0.932	1	0.924	0.733	NA	0.0001998	0	4.31	1.16	0	-0.83	1	1	1
A250F	-	76	-5.93	0.92	1	0.937	0.793	NA	0.004734	0	4.31	1.16	0	-0.68	1	1	1
A250C	+	36	-3.954	0.896	1	0.914	0.614	NA	0.003044	0	3.76	1.16	0	-1	0	1	1
A250G	+	46	-3.954	0.882	1	0.841	0.391	NA	0.01463	0.08	3.16	1.16	0	-1.93	1	0.5	1
A250S	+	30	-2.966	0.843	1	0.882	0.689	NA	0.006731	0.03	3.27	1.16	0	-1.24	0	0.5	1
A250Q	-	70	-4.942	0.897	1	0.907	0.725	NA	0.0004923	0.01	4.31	1.16	0	-1.11	1	1	1
A250K	-	79	-4.942	0.906	1	0.945	0.844	NA	2.3e-06	0	4.31	1.16	0	-1.15	1	1	1
A250R	-	75	-4.941	0.906	1	0.934	0.812	NA	7e-07	0	4.31	1.16	0	-0.91	1	1	1
A250E	-	78	-4.943	0.916	1	0.923	0.757	NA	7e-07	0	4.31	1.16	0	-1.22	1	1	1
G252L	-	81	-9.885	0.954	1	0.901	0.719	NA	0.04285	0.07	3.735	1.16	0	0.17	1	1	1
G252P	-	86	-7.907	0.949	1	0.927	0.762	NA	0.006874	0	3.59	1.16	0	-0.85	1	1	1
G252H	-	79	-7.908	0.95	1	0.89	0.739	NA	0.0002287	0	3.94	1.16	0	-1.13	1	1	1
G252Y	-	82	-8.895	0.961	1	0.913	0.738	NA	0.003509	0	4.285	1.16	0	-0.55	1	1	1
G252F	-	80	-8.896	0.951	1	0.922	0.744	NA	0.01953	0	4.285	1.16	0	-0.2	1	1	1
G252C	-	61	-8.894	0.961	1	0.918	0.736	NA	0.2124	0.01	3.735	1.16	0	-0.8	1	1	1
G252A	-	50	-5.93	0.939	1	0.696	0.431	NA	0.0593	0.08	2.33	1.16	0	-0.69	1	0.5	1
G252S	+	54	-5.923	0.904	1	0.867	0.646	NA	0.8789	0.03	3.59	1.16	0	-1.11	1	1	1
G252Q	-	81	-7.908	0.948	1	0.899	0.736	NA	0.000703	0	3.94	1.16	0	-0.8	1	1	1
G252K	-	88	-7.908	0.957	1	0.932	0.808	NA	1.4e-06	0	3.735	1.16	0	-0.97	1	1	1
G252R	-	86	-7.908	0.946	1	0.916	0.754	NA	4e-07	0	4.285	1.16	0	-0.59	1	1	1
G252E	-	82	-7.908	0.941	1	0.905	0.755	NA	7e-07	0	3.31	1.16	0	-0.86	1	1	1
I268L	-	-89	-1.324	0.494	0.106	0.203	0.205	NA	0.2208	0.61	0.175	1.16	0	-0.79	0	0	0
I268P	-	71	-5.537	0.797	0.997	0.785	0.722	NA	9.421e-05	0	2.48	1.16	0	-1.99	1	1	1
I268H	-	58	-5.868	0.813	0.999	0.545	0.72	NA	0.0001607	0	2.825	1.16	0	-2.04	1	1	1
I268Y	-	41	-4.067	0.762	0.997	0.613	0.635	NA	0.00237	0.01	1.505	1.16	0	-1.66	1	1	1
I268F	-	-13	-3.46	0.779	0.983	0.572	0.383	NA	0.06839	0.19	1.16	1.16	0	-1.39	1	0	1
I268C	-	-44	-4.052	0.742	0.999	0.695	0.447	NA	0.02272	0.01	1.73	1.16	0	-1.93	1	0.5	1
I268A	-	-13	-3.537	0.811	0.596	0.523	0.68	NA	0.006273	0	2.48	1.16	0	-2.46	0	0.5	1
I268G	-	59	-6.449	0.877	0.983	0.581	0.69	NA	0.001947	0	2.48	1.16	0	-2.82	1	1	1
I268S	-	43	-4.803	0.874	0.983	0.754	0.709	NA	0.004896	0	2.825	1.16	0	-2.13	1	1	1
I268Q	-	49	-5.295	0.854	0.991	0.5	0.665	NA	0.0007988	0	2.825	1.16	0	-1.92	1	1	1
I268K	-	-3	-5.212	0.925	0.772	0.686	0.725	NA	1.794e-06	0	1.725	1.16	0	-1.98	0	0.5	1
I268R	-	62	-5.597	0.856	0.966	0.621	0.731	NA	6.04e-07	0	2.275	1.16	0	-1.73	1	1	1
I268E	-	67	-5.476	0.832	0.983	0.668	0.731	NA	1.032e-06	0	2.825	1.16	0	-1.93	1	1	1
G272L	-	85	-9.885	0.928	1	0.764	0.707	NA	0.001259	0	4.29	1.16	0	-0.15	1	1	1
G272P	-	90	-7.908	0.93	1	0.793	0.707	NA	0.002615	0	4.29	1.16	0	-0.91	1	1	1
G272H	-	84	-7.908	0.933	1	0.752	0.733	NA	0.01238	0	4.29	1.16	0	-1.1	1	1	1
G272Y	-	87	-8.897	0.949	1	0.799	0.708	NA	0.008469	0	4.29	1.16	0	-0.57	1	1	1
G272F	-	86	-8.897	0.937	1	0.818	0.71	NA	0.005477	0	4.29	1.16	0	-0.39	1	1	1
G272C	-	38	-8.897	0.942	1	0.799	0.393	NA	0.03216	0.01	3.32	1.16	0	-0.97	1	1	1
G272A	+ -	62	-5.931	0.884	1	0.608	0.623	NA	0.004202	0.03	2.77	1.16	0	-1.24	1	1	1
G272S	-	45	-5.931	0.844	1	0.713	0.356	NA	0.9583	0.24	2.545	1.16	0	-1.26	1	0	1
G272Q	-	83	-7.908	0.937	1	0.739	0.705	NA	0.0208	0	4.29	1.16	0	-0.99	1	1	1
G272K	-	91	-7.908	0.943	1	0.786	0.742	NA	0.0003445	0	4.29	1.16	0	-1.08	1	1	1
G272R	-	89	-7.908	0.925	1	0.763	0.745	NA	8.181e-05	0	4.29	1.16	0	-0.8	1	1	1
G272E	-	86	-7.908	0.927	1	0.79	0.745	NA	0.0001588	0	4.29	1.16	0	-0.99	1	1	1
Y273L	+	87	-6.248	0.821	0.993	0.707	0.717	0.26521	0.04246	0.02	2.665	1.16	0	-0.8	1	0.5	1
Y273P	-	95	-8.878	0.859	1	0.862	0.745	0.69167	9.897e-05	0	3.47	1.16	0	-1.59	1	1	1
Y273H	+ws	77	-4.584	0.744	0.933	0.594	0.649	0.38271	0.0101	0.01	2.025	1.16	0	-1.62	1	0.5	1
Y273F	+s	-44	-1.638	0.199	0.096	0.13	0.18	0.05841	0.9872	1	-0.025	1.16	1.38275	-1.09	1	0	0
Y273C	+s	71	-7.564	0.823	1	0.835	0.638	0.72429	0.2511	0.02	1.885	1.16	0	-1.52	1	1	1
Y273A	+s	82	-7.562	0.841	0.998	0.637	0.716	0.50101	0.002022	0.04	3.47	1.16	0	-2.06	1	0.5	1
Y273G	+s	91	-8.547	0.898	0.998	0.754	0.721	0.63595	0.03008	0.02	2.92	1.16	0	-2.34	1	1	1
Y273S	+sh	90	-7.559	0.789	0.998	0.772	0.655	0.50486	0.2583	0.08	2.78	1.16	0	-1.68	1	1	1
Y273Q	+ -sh	91	-7.232	0.847	1	0.63	0.713	0.58011	0.07423	0.02	3.47	1.16	0	-1.63	1	1	1
Y273K	-	95	-7.89	0.872	0.998	0.753	0.712	0.62196	0.0001381	0	3.47	1.16	0	-1.69	1	1	1
Y273R	-	94	-7.886	0.86	1	0.811	0.737	0.60277	0.0001039	0	3.47	1.16	0	-1.47	1	1	1
Y273E	-	93	-7.887	0.855	0.998	0.808	0.74	0.6607	0.0001604	0.01	3.47	1.16	0	-1.57	1	1	1
D274L	+s	93	-9.885	0.919	1	0.866	0.755	NA	0.005832	0.01	4.29	1.16	1.47261	0.19	1	1	1
D274P	-	94	-6.92	0.871	1	0.874	0.77	NA	0.002373	0	4.29	1.16	0	-1.01	1	1	1
D274H	+s	89	-6.92	0.844	1	0.816	0.749	NA	0.09085	0.09	3.94	1.16	0	-0.87	1	1	1
D274Y	+s	92	-8.897	0.904	1	0.913	0.774	NA	0.02182	0	4.29	1.16	0.214367	-0.3	1	1	1
D274F	+s	91	-8.897	0.874	1	0.905	0.778	NA	0.01239	0	4.29	1.16	1.97412	-0.07	1	1	1
D274C	+s	84	-8.897	0.863	1	0.879	0.776	NA	0.01474	0	4.29	1.16	0.53538	-0.84	1	1	1
D274A	+s	84	-7.908	0.879	1	0.822	0.752	NA	0.009657	0.03	3.485	1.16	0.913079	-1.11	1	1	1
D274G	+s	89	-6.92	0.898	1	0.843	0.43	NA	0.0941	0.17	2.87	1.16	2.72212	-1.7	1	1	1
D274S	+s	86	-5.931	0.842	1	0.891	0.767	NA	0.2493	0.05	3.315	1.16	0	-0.95	1	1	1
D274Q	+s	87	-5.931	0.847	1	0.822	0.756	NA	0.1235	0	4.29	1.16	0	-0.95	1	1	1
D274K	-	93	-6.92	0.895	1	0.86	0.745	NA	0.1113	0	4.29	1.16	0	-1.03	1	1	1
D274R	-	93	-7.908	0.85	1	0.869	0.763	NA	0.06761	0	4.29	1.16	0	-0.54	1	1	1
D274E	+	81	-3.954	0.765	1	0.753	0.421	NA	0.02511	0.04	3.25	1.16	0	-0.83	1	0.5	1
D275L	+s	91	-9.619	0.901	1	0.81	0.704	NA	0.01743	0	4.15	1.16	0	-0.47	1	1	1
D275P	-ws	94	-6.692	0.844	1	0.861	0.732	NA	0.002316	0.01	4.15	1.16	0	-1.22	1	1	1
D275H	+s	90	-6.692	0.849	1	0.749	0.746	NA	0.02157	0.01	3.8	1.16	0	-1.24	1	1	1
D275Y	+s	91	-8.631	0.897	1	0.866	0.742	NA	0.001623	0	4.15	1.16	0	-0.69	1	1	1
D275F	+s	90	-8.631	0.886	1	0.856	0.736	NA	0.00617	0	4.15	1.16	1.34381	-0.46	1	1	1
D275C	+s	84	-8.631	0.856	1	0.84	0.735	NA	0.002883	0	4.15	1.16	0.272174	-1.24	1	1	1
D275A	+s	84	-7.566	0.862	0.999	0.749	0.703	NA	0.03115	0.07	3.8	1.16	0	-1.53	1	1	1
D275G	+s	37	-6.388	0.873	0.556	0.744	0.425	NA	0.1361	0.41	1.955	1.16	2.07737	-1.91	1	0	1
D275S	+s	84	-5.665	0.805	1	0.828	0.61	NA	0.09026	0.06	3.8	1.16	0	-1.34	1	0.5	1
D275Q	+s	88	-5.741	0.858	1	0.738	0.703	NA	0.1236	0.01	4.15	1.16	0	-1.27	1	1	1
D275K	- +ws	93	-6.692	0.889	1	0.803	0.754	NA	0.08867	0.01	3.8	1.16	0.285831	-1.34	1	1	1
D275R	+s	91	-7.642	0.873	1	0.819	0.771	NA	0.03485	0.02	3.8	1.16	0	-0.95	1	1	1
D275E	+s	85	-3.84	0.755	1	0.697	0.623	NA	0.0256	0.01	4.15	1.16	0	-1.11	0	1	1
T276L	+ws	6	-5.213	0.657	0.999	0.248	0.181	0.10786	0.4747	0.53	0.73	1.16	0.354917	-0.68	0	0	0
T276P	+s	59	-5.446	0.69	1	0.53	0.468	0.42167	0.01251	0.29	2.235	1.16	0	-1.17	0	1	1
T276H	+s	25	-6.334	0.596	1	0.278	0.166	0.46262	0.6342	0.28	1.65	1.16	0	-1.42	1	1	1
T276Y	+s	45	-6.234	0.651	1	0.344	0.165	0.37048	0.4737	0.08	2.345	1.16	0.835831	-0.61	1	1	1
T276F	+s	42	-6.268	0.637	1	0.365	0.156	0.27337	0.6282	0.08	1.62	1.16	0.998507	-0.55	1	0.5	1
T276C	+s	28	-5.409	0.571	1	0.477	0.33	0.42087	0.9432	0.06	2.345	1.16	1.17211	-0.94	0	1	1
T276A	+s	-26	-4.409	0.354	0.988	0.171	0.211	0.1574	0.1048	0.77	1.085	1.16	1.18789	-1.48	0	0	0
T276G	+s	16	-6.427	0.658	0.999	0.321	0.154	0.32139	0.3865	0.42	2.065	1.16	0.66247	-1.9	0	0	0
T276S	+s	-32	-3.602	0.29	0.999	0.172	0.212	0.21515	0.8656	0.9	0.9	1.16	1.08835	-0.9	0	0	0
T276Q	+s	3	-5.246	0.608	1	0.202	0.197	0.33985	0.8203	0.59	1.595	1.16	1.43665	-1.42	0	0	0
T276K	+s	66	-5.379	0.662	1	0.374	0.348	0.27998	0.02084	0.92	3.04	1.16	3.12607	-1.34	0	1	1
T276R	+s	60	-5.413	0.694	1	0.437	0.395	0.32297	0.006807	0.52	1.885	1.16	3.76102	-0.86	0	0.5	1
T276E	+s	38	-5.346	0.639	1	0.413	0.346	0.30446	0.01811	1	1.795	1.16	0	-1.04	0	0	1
S279L	-	52	-5.798	0.743	1	0.513	0.472	0.35039	0.3533	0.23	2.34	1.16	0	-0.44	1	0	1
S279P	-	71	-4.843	0.835	1	0.655	0.622	0.38757	0.02588	0.06	2.82	1.16	0	-0.88	0	1	1
S279H	-	52	-4.876	0.718	1	0.445	0.413	0.53448	0.005079	0.04	3.28	1.16	0	-1.17	1	1	1
S279Y	-	60	-5.831	0.805	1	0.509	0.485	0.57787	0.03811	0.14	3.28	1.16	0	-0.52	1	1	1
S279F	-	49	-5.831	0.716	1	0.559	0.471	0.54219	0.2462	0.09	2.585	1.16	0	-0.3	1	0.5	1
S279C	+ws	7	-4.809	0.711	1	0.517	0.407	0.48135	0.6072	0.04	2.105	1.16	0.469502	-1	0	1	1
S279A	+ws	0	-2.766	0.167	0.999	0.035	0.211	0.06198	0.5093	1	0.255	1.16	2.03346	-1.42	0	0	0
S279G	+s	29	-3.854	0.648	1	0.281	0.176	0.23971	0.878	0.37	1.605	1.16	0	-1.89	0	0	0
S279Q	-	51	-3.887	0.731	1	0.383	0.24	0.37995	0.03011	0.02	3.625	1.16	0	-1.08	1	1	1
S279K	-	69	-3.887	0.773	1	0.495	0.621	0.32562	4.255e-05	0.02	3.625	1.16	0	-1.01	1	1	1
S279R	-	67	-4.843	0.779	1	0.587	0.662	0.38165	1.504e-05	0.04	3.28	1.16	0	-0.81	1	1	1
S279E	-	67	-3.887	0.734	1	0.566	0.654	0.31724	1.85e-05	0.02	3.625	1.16	0	-0.98	1	0.5	1
Y282L	+	18	-4.42	0.537	0.802	0.145	0.198	0.26521	0.4168	1	-0.36	1.16	0	-0.97	1	0	0
Y282P	-	59	-7.79	0.84	0.994	0.525	0.638	0.69167	0.002178	0.06	0.805	1.16	0	-1.73	1	0	1
Y282H	-	41	-4.243	0.587	0.994	0.178	0.385	0.38271	0.2282	0.16	1.025	1.16	0	-1.87	1	0.5	1
Y282F	+	-88	0.928	0.165	0.004	0.092	0.172	0.05841	0.9194	0.89	-0.86	1.16	0.101181	-1.12	1	0	0
Y282C	-	-13	-6.105	0.653	0.998	0.374	0.333	0.72429	0.5789	0.13	0.495	1.16	0	-1.64	1	0	0
Y282A	-	32	-6.105	0.765	0.943	0.108	0.251	0.50101	0.02941	0.17	0.03	1.16	0	-2.46	1	0	0
Y282G	-	60	-7.093	0.831	0.994	0.242	0.379	0.63595	0.1414	0.12	0.88	1.16	0	-3.04	1	0.5	0
Y282S	-	22	-6.104	0.716	0.994	0.2	0.313	0.50486	0.4754	0.18	-0.05	1.16	0	-1.97	1	0	0
Y282Q	-	49	-6.51	0.793	0.994	0.193	0.324	0.58011	0.4327	0.1	1.575	1.16	0	-1.86	1	1	1
Y282K	-	72	-6.802	0.859	0.994	0.272	0.617	0.62196	0.007276	0.08	2.125	1.16	0	-1.85	1	0.5	1
Y282R	-	69	-6.802	0.827	0.994	0.305	0.498	0.60277	0.003064	0.13	1.225	1.16	0.282356	-1.57	1	1	1
Y282E	-	66	-6.801	0.812	0.994	0.33	0.623	0.6607	0.007288	0.16	1.43	1.16	0	-1.77	1	0.5	1
L286P	-	91	-6.908	0.921	1	0.815	0.713	NA	0.003043	0.02	4.305	1.16	0	-2.28	1	1	1
L286H	-	87	-6.908	0.803	1	0.806	0.754	NA	0.001902	0	4.305	1.16	0	-2.38	1	1	1
L286Y	-	82	-4.935	0.855	1	0.787	0.729	NA	0.005224	0	4.305	1.16	0	-1.82	1	1	1
L286F	-	75	-3.948	0.682	1	0.714	0.715	NA	0.201	0	3.5	1.16	0	-1.58	1	1	1
L286C	+ -r	62	-4.934	0.846	1	0.773	0.722	NA	0.0216	0	4.305	1.16	0	-2.41	1	1	1
L286A	+ -h	74	-4.931	0.818	1	0.609	0.722	NA	0.02893	0.05	4.305	1.16	0	-3.21	1	1	1
L286G	-	88	-7.893	0.89	1	0.746	0.722	NA	0.003914	0	4.305	1.16	0	-3.5	1	1	1
L286S	-	84	-5.913	0.787	1	0.802	0.722	NA	0.00648	0	4.305	1.16	0	-2.63	1	1	1
L286Q	-	85	-5.919	0.835	1	0.816	0.729	NA	0.005764	0	4.305	1.16	0	-2.46	1	1	1
L286K	-	89	-5.919	0.877	1	0.781	0.75	NA	4.896e-05	0	4.305	1.16	0	-2.41	1	1	1
L286R	-	88	-5.921	0.892	1	0.872	0.778	NA	1.32e-05	0	4.305	1.16	0	-2.25	1	1	1
L286E	-	88	-6.906	0.862	1	0.734	0.742	NA	2.348e-05	0	4.305	1.16	0	-2.44	1	1	1
I289L	+	-3	-1.942	0.493	0.009	0.607	0.337	0.14957	0.01326	0.1	1.68	1.16	0	-1.18	0	0	0
I289P	-	83	-5.639	0.757	0.984	0.905	0.754	0.67783	7.4e-05	0	3.4	1.16	0	-2.18	1	1	1
I289H	-vws	77	-6.249	0.705	0.996	0.743	0.735	0.752	0.001259	0	3.4	1.16	0	-2.24	1	1	1
I289Y	-	67	-4.291	0.703	0.953	0.791	0.735	0.59513	0.003093	0	2.85	1.16	0	-1.71	1	1	1
I289F	- +ws	36	-3.918	0.748	0.909	0.789	0.727	0.41008	0.01804	0.01	2.115	1.16	0	-1.58	1	1	1
I289C	+	22	-4.285	0.673	0.996	0.833	0.729	0.57084	0.09124	0	3.05	1.16	0	-2.33	1	1	1
I289A	-	57	-3.662	0.757	0.739	0.599	0.665	0.30517	0.0007474	0.02	2.245	1.16	0	-2.75	1	1	1
I289G	-	78	-6.616	0.832	0.953	0.733	0.728	0.62313	0.002069	0	3.4	1.16	0	-3.16	1	1	1
I289S	-	69	-5.236	0.805	0.953	0.841	0.741	0.49646	0.003788	0.01	3.05	1.16	0	-2.28	1	1	1
I289Q	-	73	-5.628	0.811	0.984	0.731	0.725	0.65023	0.002933	0	3.05	1.16	0	-2.21	1	1	1
I289K	-	83	-5.628	0.914	0.953	0.851	0.761	0.59705	7.44e-05	0	3.4	1.16	0	-2.28	1	1	1
I289R	-	81	-6.244	0.842	0.953	0.836	0.763	0.63349	2.49e-05	0	3.4	1.16	0	-2.03	1	1	1
I289E	-	82	-5.633	0.781	0.984	0.8	0.758	0.61632	4.98e-05	0.02	3.4	1.16	0	-2.08	1	1	1
F293L	+ws	-82	-4.355	0.688	0.52	0.182	0.214	NA	0.7647	0.65	0.085	1.16	0	-0.9	1	0	0
F293P	+s	42	-8.733	0.889	1	0.642	0.492	NA	0.001362	0.2	1.245	1.16	0	-1.9	1	1	1
F293H	+s	1	-6.261	0.813	1	0.357	0.361	NA	0.9544	0.54	1.555	1.16	0	-2.04	1	1	1
F293Y	+s	-14	-2.636	0.63	0.999	0.259	0.158	NA	0.3706	1	1.555	1.16	0	-1.13	1	0	0
F293C	+s	-23	-6.757	0.837	1	0.547	0.506	NA	0.3075	0.18	1.7	1.16	0	-1.77	1	1	1
F293A	+ws	10	-6.757	0.865	0.998	0.224	0.319	NA	0.07131	0.51	0.82	1.16	0	-2.57	1	0	0
F293G	+s	34	-8.073	0.876	0.999	0.299	0.353	NA	0.0945	0.33	1.59	1.16	0	-2.71	1	0.5	1
F293S	+	10	-6.921	0.825	0.999	0.368	0.332	NA	0.4304	0.4	1.15	1.16	0	-1.94	1	0	0
F293Q	+s	16	-7.779	0.87	1	0.327	0.149	NA	0.753	0.29	1.525	1.16	0	-1.95	1	1	1
F293K	+s	18	-7.779	0.84	0.999	0.236	0.146	NA	0.5983	0.3	0.735	1.16	0	-1.97	1	0	0
F293R	+s	21	-7.779	0.894	1	0.366	0.134	NA	0.5018	0.36	1.03	1.16	0	-1.62	1	0	0
F293E	+s	49	-7.909	0.89	1	0.466	0.453	NA	0.03869	0.27	2.395	1.16	0	-1.75	1	1	1
G297L	-ws	78	-9.615	0.943	1	0.827	0.712	NA	0.02814	0	4.215	1.16	0	-0.64	1	1	1
G297P	-	82	-7.672	0.911	1	0.901	0.824	NA	0.005704	0	4.215	1.16	0	-1.64	1	1	1
G297H	-	78	-7.672	0.92	1	0.846	0.778	NA	0.0001743	0	4.215	1.16	0	-1.79	1	1	1
G297Y	-ws	80	-8.661	0.947	1	0.848	0.766	NA	0.001208	0	4.215	1.16	0	-1.22	1	1	1
G297F	-	77	-8.661	0.916	1	0.834	0.762	NA	0.007309	0	4.215	1.16	0	-0.9	1	1	1
G297C	-	33	-8.627	0.926	1	0.866	0.714	NA	0.0884	0.01	3.245	1.16	0	-1.45	1	1	1
G297A	+ -	22	-5.696	0.8	0.999	0.378	0.16	NA	0.1619	0.32	1.79	1.16	0	-1.63	1	0	0
G297S	+ -	-2	-5.596	0.848	0.995	0.737	0.552	NA	0.5498	0.04	3.065	1.16	0	-1.72	1	1	1
G297Q	-	76	-7.639	0.916	1	0.828	0.743	NA	0.0003052	0	3.87	1.16	0	-1.55	1	1	1
G297K	-	86	-7.639	0.923	1	0.871	0.795	NA	1.029e-06	0	4.215	1.16	0	-1.82	1	1	1
G297R	-	83	-7.672	0.904	1	0.859	0.792	NA	2.72e-07	0	4.215	1.16	0	-1.29	1	1	1
G297E	-	83	-7.639	0.885	1	0.845	0.799	NA	4.43e-07	0	4.215	1.16	0	-1.44	1	1	1
R326L	-	77	-5.447	0.786	1	0.839	0.709	NA	0.06981	0.06	4.305	1.16	0	-0.83	1	1	1
R326P	-	84	-6.274	0.89	1	0.844	0.779	NA	0.003723	0.05	3.96	1.16	0	-1	1	1	1
R326H	-	83	-4.403	0.606	1	0.769	0.706	NA	0.5198	0.02	3.96	1.16	0	-1.38	1	1	1
R326Y	-	85	-6.072	0.795	1	0.808	0.727	NA	0.01851	0.01	4.305	1.16	0	-0.69	1	1	1
R326F	-	86	-6.76	0.814	1	0.802	0.732	NA	0.05095	0.01	4.305	1.16	0	-0.64	1	1	1
R326C	-	52	-6.708	0.741	1	0.805	0.754	NA	0.02964	0.01	3.96	1.16	0	-1.16	1	1	1
R326A	-	71	-5.154	0.795	1	0.587	0.709	NA	0.05213	0.17	3.96	1.16	0	-1.4	1	0.5	1
R326G	-	84	-6.18	0.808	1	0.687	0.71	NA	0.4156	0.42	2.575	1.16	0	-1.91	1	1	1
R326S	-	80	-5.074	0.764	1	0.802	0.732	NA	0.8873	0.28	3.755	1.16	0	-1.47	1	0.5	1
R326Q	-	77	-3.634	0.629	1	0.814	0.737	NA	0.7491	0.14	4.305	1.16	0	-1.35	1	1	1
R326K	+ -	79	-2.803	0.565	1	0.679	0.679	NA	0.9996	0.25	3.5	1.16	0	-1.2	1	1	1
R326E	-	88	-4.343	0.775	1	0.75	0.724	NA	0.1958	0.22	3.755	1.16	0	-1.18	1	1	1
T328L	-	74	-3.775	0.637	0.984	0.55	0.525	0.30338	0.009974	0.02	2.07	1.16	0	-1.02	1	0.5	1
T328P	-	76	-3.065	0.756	0.998	0.815	0.723	0.36457	0.002513	0.04	2.415	1.16	0	-1.62	0	1	1
T328H	-	47	-3.486	0.539	1	0.56	0.487	0.47995	0.007327	0.02	2.415	1.16	0	-1.83	1	1	1
T328Y	-	73	-4.233	0.578	0.998	0.633	0.72	0.5224	0.03156	0.02	2.765	1.16	0	-1.07	1	1	1
T328F	-	74	-4.258	0.528	0.998	0.686	0.72	0.49202	0.015	0.01	2.765	1.16	0	-0.89	1	1	1
T328C	-	45	-3.375	0.509	1	0.691	0.495	0.46414	0.6512	0.04	2.765	1.16	0	-1.37	0	1	1
T328A	+ -wh	53	-1.781	0.462	0.861	0.332	0.151	0.13358	0.01513	0.07	1.865	1.16	0	-2.23	0	0	1
T328G	+vwh	58	-3.107	0.654	0.968	0.628	0.524	0.2274	0.7162	0.04	2.765	1.16	0	-2.63	1	0	1
T328S	+	-88	0.321	0.065	0.14	0.054	0.247	0.06316	1	1	-1.4	1.16	0	-1.57	0	0	0
T328Q	-	47	-2.55	0.555	0.995	0.634	0.502	0.32626	0.02505	0.01	2.765	1.16	0	-1.79	1	1	1
T328K	-	66	-2.64	0.59	0.991	0.714	0.531	0.26926	4.13e-05	0.01	2.765	1.16	0	-1.73	1	1	1
T328R	-	64	-3.242	0.669	0.995	0.792	0.68	0.32502	1.22e-05	0.02	2.415	1.16	0	-1.39	1	0.5	1
T328E	-	64	-2.511	0.636	0.968	0.729	0.525	0.26698	2.74e-05	0.01	2.765	1.16	0	-1.6	1	1	1
