# Supplementary material for: Computational predictors fail to identify amino acid substitution effects at rheostat positions
Source: Sci Rep. 2017 Jan 30;7:41329. doi: 10.1038/srep41329 (PMC5278360; doi:10.1038/srep41329)
Supplement: Supplementary Table 7 [file srep41329-s1.xls]

## Sheet: Sheet1
Supplementary Table 7. Comprehensive overview of the characteristics for variant-effect predictors.
Algorithm	Category	Type	Conservation Analysis	Dataset	Link	Remarks
SIFT (5.2.2)	BBP	SA	MSA	Swiss-Prot	http://sift.jcvi.org/www/SIFT_aligned_seqs_submit.html	MSA used available in Supplementary Online Material
PROVEAN (1.1.3)	BBP	SA	BLASTP, BLOSUM62	Swiss-Prot, HGMD, NCBI nr	http://provean.jcvi.org/seq_submit.php
PANTHER (6.1)	BBP	SA	Panther library, HMMs	Swiss-Prot, HGMD, Other	see PredictSNP	scores extrated from PredictSNP results
MutationAssessor (v3)	BBP	HC	MSA	SUPERFAMILY, Pfam	http://mutationassessor.org
FoldX (4)	BBP	PC	-	-	http://foldxsuite.crg.eu/command/PositionScan	run locally
Align-GVGD (09/14)	PRC	PC	MSA	-	http://agvgd.hci.utah.edu/agvgd_input.php
MAPP (06/2005)	PRC	PC	MSA	-	http://mendel.stanford.edu/SidowLab/downloads/MAPP/index.html	run locally
PolyPhen-1 (1.18)	PRC	PC	PSIC profiles	Swiss-Prot, HumVar, Other	see PredictSNP	scores extrated from PredictSNP results
SNAP2 (07/14)	PRC	NN	PSIC profiles, PSI-BLAST	Swiss-Prot, Pfam, PMD, OMIM, HumVar	https://www.rostlab.org/services/snap/
PhD-SNP (2.06)	PRC	SVM	Sequence Profiles	Swiss-Prot, HumVar	see Meta-SNP	scores extrated from Meta-SNP results
iMutant3 (12/06)	PRC	SVM	-	ProTherm	http://gpcr2.biocomp.unibo.it/cgi/predictors/I-Mutant3.0/I-Mutant3.0.cgi	run locally
PolyPhen-2 (2.2.2)	PRC	SVM	PSIC profiles	Swiss-Prot, HumDiv, HumVar	http://genetics.bwh.harvard.edu/pph2/bgi.shtml
nsSNPAnalyzer (03/12)	PRC	BA	SIFT	Swiss-Prot	http://snpanalyzer.uthsc.edu/
MutPred2 (04/16)	PRC	NN	MSA	Swiss-Prot, HGMD, dbSNP	unpublished	run locally
PredictSNP (1.0)	MP	MP	various	various	http://loschmidt.chemi.muni.cz/predictsnp1/
Meta-SNP (05/13)	MP	MP	various	various	http://snps.biofold.org/meta-snp/
BBP: basic biological principles
PRC: pattern recognition
MP: Meta Predictor
SA: Sequence Alignment
HC: Hierarchical Clustering optimization
PC: Physicochemical constraints
NN: Machine Learning – Neural Networks
SVM: Machine Learning – SVM
BA: Machine Learning – Naive Bayes Classifier
MSA: Multiple Sequence Alignment
